# Supplementary material for: Increased slow dynamics defines ligandability of BTB domains
Source: Nat Commun. 2022 Nov 16;13:6989. doi: 10.1038/s41467-022-34599-6 (PMC9668832; doi:10.1038/s41467-022-34599-6)
Supplement: Supplementary file 3 — SourceData [file 41467_2022_34599_MOESM3_ESM.xlsx]

## Sheet: Figure 1C
NMR titration data for MIZ1-BTB and ligands.
	[2GG4] (M)	Peak 1 (7.8, 114.2)	Peak 2 (7.6, 116.1)	Peak 3 (7.4, 120.6)	Peak 4 (7.6, 119.6)	Peak 5 (7.5, 119.7)	Peak 6 (8.4, 120.4)	Peak 7 (8.2, 124.2)	Peak 8 (8.3, 125.8)	Peak 9 (8.9, 128.1)	Peak 10 (9.1, 123.8)
	0	0	0	0	0	0	0	0	0	0	0
	0.000125	20	18	21	24	41	45	19	35	35	26
	0.00025	35	29	39	46	70	78	34	60	64	49
	0.0005	49	42	55	62	100	103	50	84	90	67
	0.001	54	46	61	69	108	113	54	91	98	74
	[5DD7] (M)	9.1, 123.8	8.8, 123.3	7.3, 125.8	8.3, 125.8	8.3, 120.2	7.5, 119.7	8.1, 120.9	8.4, 123.4
	0	0	0	0	0	0	0	0	0
	0.00025	15	17	15	12	12	29	19	32
	0.0005	36	48	37	28	30	69	46	78
	0.001	51	67	51	40	42	96	66	106
	0.002	67	94	66	50	58	130	86	152
	[4CC2] (M)	7.62, 116.1	8.0, 117.7	7.6, 119.6	7.4, 120.6	8.3, 120.7	8.0, 124.6	8.0, 123.1	8.9, 128.1	9.1, 123.8	8.8, 123.3
	0	0	0	0	0	0	0	0	0	0	0
	0.00025	21	25	36	24	19	45	32	43	36	51
	0.0005	31	38	55	37	30	70	48	68	57	77
	0.001	45	54	76	52	44	96	66	97	84	113
	0.002	58	67	89	63	54	120	82	112	102	136

## Sheet: Figure 3abc
Rci for MIZ1-BTB						Rci for LRF-BTB						Rci for KAISO-BTB
resn	J(0)@950MHz	(0)@700Mhz	Rci	dRCi		resn	J(0)@950MHz	(0)@700Mhz	Rci	dRCi		resn	J(0)@950MHz	(0)@700Mhz	Rci	dRCi
2	5.13875e-09	5.20563e-09	0.987152	0.0176422		2	8.92047e-10	9.14661e-10	0.975276	0.085874		6	6.16665e-09	6.97046e-09	0.884683	0.0671811
5	6.47817e-09	6.41462e-09	1.00991	0.0385329		3	6.7617e-10	8.06287e-10	0.838623	0.203645		7	7.32742e-09	7.25952e-09	1.00935	0.0858982
6	6.54097e-09	6.29076e-09	1.03977	0.0357783		4	8.11746e-10	1.08617e-09	0.74735	0.147676		8	9.00909e-09	8.12423e-09	1.10892	0.0530454
7	6.00831e-09	6.24187e-09	0.962583	0.0328698		5	1.09563e-09	1.12942e-09	0.970085	0.041336		9	8.11967e-09	7.78484e-09	1.04301	0.0735145
8	7.65182e-09	7.74424e-09	0.988066	0.0239606		6	2.3727e-09	2.32337e-09	1.02124	0.0534398		10	7.35123e-09	9.02745e-09	0.814319	0.0973815
9	6.87131e-09	7.45467e-09	0.921746	0.0206161		7	1.41942e-09	1.65885e-09	0.855665	0.0353424		11	8.15207e-09	8.35333e-09	0.975907	0.0732525
10	6.85263e-09	6.79413e-09	1.00861	0.0148894		9	4.50956e-09	4.41441e-09	1.02155	0.0168232		12	8.22463e-09	8.89707e-09	0.924421	0.0671548
11	6.69164e-09	6.74603e-09	0.991937	0.0222575		10	4.74393e-09	5.08862e-09	0.932262	0.0206373		13	9.94885e-09	1.04901e-08	0.948402	0.0531035
12	7.37668e-09	7.54969e-09	0.977084	0.02098		11	6.71104e-09	6.92461e-09	0.969158	0.0284724		14	9.21276e-09	9.7509e-09	0.944811	0.0681305
13	6.56821e-09	6.3176e-09	1.03967	0.014593		13	6.44029e-09	6.22537e-09	1.03452	0.0325367		15	9.03078e-09	9.03658e-09	0.999358	0.0626356
14	6.18894e-09	6.34452e-09	0.975478	0.0219347		15	7.44066e-09	7.82802e-09	0.950516	0.0220866		16	9.66663e-09	9.51022e-09	1.01645	0.0584728
15	6.63628e-09	6.62668e-09	1.00145	0.0266905		16	7.56044e-09	7.1026e-09	1.06446	0.0203324		17	9.48907e-09	9.71481e-09	0.976763	0.0507588
16	6.20317e-09	5.89784e-09	1.05177	0.0236905		17	6.89617e-09	6.54951e-09	1.05293	0.0217265		18	8.53311e-09	8.83369e-09	0.965974	0.0573621
17	5.98589e-09	6.09973e-09	0.981337	0.018886		18	7.24986e-09	7.65337e-09	0.947277	0.0156255		19	9.05127e-09	9.07637e-09	0.997234	0.0625104
18	6.42794e-09	6.39956e-09	1.00443	0.0167049		19	6.87161e-09	6.97304e-09	0.985455	0.0302791		20	8.70539e-09	8.76129e-09	0.99362	0.0554208
19	6.53534e-09	6.20788e-09	1.05275	0.0208102		20	6.74391e-09	6.58684e-09	1.02385	0.0232379		21	8.50817e-09	8.94731e-09	0.95092	0.0630399
20	6.06708e-09	5.74655e-09	1.05578	0.025218		21	7.27421e-09	7.41278e-09	0.981307	0.0248378		22	8.18431e-09	8.69997e-09	0.940729	0.0765429
21	6.17581e-09	5.7169e-09	1.08027	0.0502915		22	6.9788e-09	6.90813e-09	1.01023	0.0201546		23	9.46799e-09	9.92593e-09	0.953864	0.0648708
22	5.99971e-09	6.09597e-09	0.984209	0.0215921		23	6.85902e-09	6.95109e-09	0.986755	0.0189181		24	8.8384e-09	8.99754e-09	0.982313	0.0511971
23	5.38696e-09	5.19248e-09	1.03745	0.02434		24	6.60255e-09	6.72433e-09	0.98189	0.0325781		25	9.0872e-09	8.84233e-09	1.02769	0.0648296
24	5.10546e-09	4.945e-09	1.03245	0.0172109		25	7.85212e-09	7.77704e-09	1.00965	0.0196017		26	8.97624e-09	9.21411e-09	0.974184	0.0704573
25	5.37927e-09	5.27426e-09	1.01991	0.0236038		26	7.27694e-09	6.86984e-09	1.05926	0.0216593		27	8.50727e-09	8.29393e-09	1.02572	0.0720818
26	6.9961e-09	6.41566e-09	1.09047	0.0182426		27	7.26372e-09	6.86551e-09	1.058	0.0308641		28	8.05221e-09	8.33469e-09	0.966108	0.0651055
27	5.04763e-09	4.17914e-09	1.20782	0.0301457		28	7.26296e-09	7.29566e-09	0.995517	0.0222219		29	8.33165e-09	8.52931e-09	0.976826	0.0605137
28	6.48121e-09	6.40395e-09	1.01207	0.0281382		29	7.03e-09	7.31526e-09	0.961005	0.0212936		30	9.07886e-09	8.61676e-09	1.05363	0.0575343
29	6.7407e-09	5.25126e-09	1.28363	0.0337313		30	7.11659e-09	7.0554e-09	1.00867	0.0205798		31	7.94278e-09	8.04197e-09	0.987665	0.0696708
30	5.21026e-09	5.05275e-09	1.03117	0.0253927		31	6.20688e-09	6.57782e-09	0.943607	0.018971		32	8.0523e-09	8.52685e-09	0.944346	0.0542927
31	5.34836e-09	5.40713e-09	0.989131	0.0411088		32	6.35375e-09	6.22669e-09	1.02041	0.0165644		33	7.76774e-09	7.2628e-09	1.06952	0.0811351
32	4.92379e-09	4.52026e-09	1.08927	0.0803754		33	6.02104e-09	5.64582e-09	1.06646	0.0233008		34	8.4795e-09	8.50056e-09	0.997522	0.0554006
33	5.61319e-09	5.7066e-09	0.983631	0.0240395		34	5.92206e-09	5.73308e-09	1.03296	0.0300367		36	7.78002e-09	7.94223e-09	0.979577	0.0701382
34	5.65372e-09	5.11031e-09	1.10633	0.0203534		35	5.4873e-09	5.45903e-09	1.00518	0.0278331		37	7.47958e-09	8.97536e-09	0.833346	0.0988083
35	5.88393e-09	5.31543e-09	1.10695	0.0284518		36	5.37916e-09	5.4749e-09	0.982514	0.0258939		38	7.69508e-09	7.59544e-09	1.01312	0.0624538
36	6.04108e-09	5.04993e-09	1.19627	0.035293		37	5.73033e-09	5.71723e-09	1.00229	0.0317563		39	8.29871e-09	8.83014e-09	0.939817	0.0628125
37	5.71193e-09	5.42548e-09	1.0528	0.0188608		38	5.968e-09	6.48333e-09	0.920515	0.0372212		40	1.08839e-08	1.22532e-08	0.888248	0.0819484
38	5.77764e-09	5.4701e-09	1.05622	0.022767		39	6.75775e-09	6.07069e-09	1.11318	0.0339628		41	8.79268e-09	8.85213e-09	0.993283	0.0474894
39	5.6381e-09	6.25972e-09	0.900695	0.0342531		40	6.20999e-09	5.80239e-09	1.07025	0.0224465		42	7.89713e-09	7.88446e-09	1.00161	0.068633
40	6.01807e-09	6.0653e-09	0.992214	0.0181906		41	5.92754e-09	5.56947e-09	1.06429	0.0252047		43	7.17455e-09	7.63906e-09	0.939193	0.0703914
41	5.77262e-09	5.38546e-09	1.07189	0.0350219		42	5.68215e-09	5.45178e-09	1.04226	0.0636877		44	7.54458e-09	7.60412e-09	0.992171	0.0650586
42	6.56663e-09	6.78753e-09	0.967454	0.0206869		43	5.25767e-09	5.10343e-09	1.03022	0.0383709		45	8.36195e-09	8.59089e-09	0.97335	0.0552194
43	6.12815e-09	6.16605e-09	0.993853	0.0231064		44	4.89747e-09	5.30016e-09	0.924023	0.0283419		46	8.86797e-09	8.35123e-09	1.06188	0.0869947
44	5.91804e-09	5.88917e-09	1.0049	0.0186172		45	6.17082e-09	5.51274e-09	1.11937	0.0240089		47	7.1466e-09	7.87936e-09	0.907002	0.0806027
45	5.8886e-09	5.44594e-09	1.08128	0.0418461		47	7.11422e-09	7.00483e-09	1.01562	0.0257695		48	8.65248e-09	9.22459e-09	0.93798	0.0567241
46	5.96397e-09	6.30438e-09	0.946005	0.0266522		48	6.83378e-09	5.89387e-09	1.15947	0.0368059		49	8.30159e-09	8.20634e-09	1.01161	0.0610898
47	5.98075e-09	6.36525e-09	0.939594	0.0455032		49	6.23577e-09	6.51439e-09	0.95723	0.0311726		50	9.21795e-09	9.29156e-09	0.992078	0.0722596
48	6.09215e-09	6.32469e-09	0.963233	0.0193121		50	6.75685e-09	6.53243e-09	1.03435	0.0280614		51	9.08551e-09	9.08344e-09	1.00023	0.0670978
49	5.43738e-09	5.87915e-09	0.924857	0.0441986		51	6.15519e-09	5.86601e-09	1.0493	0.0290831		52	8.90461e-09	8.97971e-09	0.991636	0.0558325
50	6.56459e-09	6.79584e-09	0.965973	0.0191961		52	6.61035e-09	7.65218e-09	0.863852	0.0481698		53	7.9585e-09	7.59162e-09	1.04833	0.0715542
51	6.29736e-09	6.51418e-09	0.966716	0.0352867		53	7.21537e-09	7.01754e-09	1.02819	0.0190552		54	9.15275e-09	8.74082e-09	1.04713	0.0590841
52	6.31924e-09	6.26361e-09	1.00888	0.0202397		54	6.50196e-09	6.73096e-09	0.965978	0.0486131		55	1.04626e-08	9.15158e-09	1.14326	0.0624268
53	5.64723e-09	6.20012e-09	0.910826	0.0216938		55	5.79612e-09	5.95247e-09	0.973734	0.0211078		56	9.22771e-09	9.44169e-09	0.977337	0.0614655
54	6.38995e-09	6.98881e-09	0.914311	0.0263202		56	6.74768e-09	6.50704e-09	1.03698	0.0143278		57	8.71726e-09	8.63376e-09	1.00967	0.0713041
55	5.23882e-09	5.23834e-09	1.00009	0.0241582		57	7.06934e-09	7.02807e-09	1.00587	0.0274321		58	9.61598e-09	9.65071e-09	0.996401	0.0626296
56	6.53074e-09	5.63651e-09	1.15865	0.0181431		58	6.55744e-09	6.3191e-09	1.03772	0.0368067		59	9.08378e-09	8.84913e-09	1.02652	0.0544211
57	5.68299e-09	4.48872e-09	1.26606	0.0333726		59	7.11978e-09	7.53273e-09	0.94518	0.021087		60	8.38023e-09	8.54913e-09	0.980243	0.0713755
58	4.61624e-09	4.23147e-09	1.09093	0.0301208		60	7.37387e-09	7.16217e-09	1.02956	0.030057		61	8.26881e-09	8.49298e-09	0.973605	0.0612193
60	5.75515e-09	4.63529e-09	1.2416	0.0193383		61	7.11447e-09	6.72886e-09	1.05731	0.0382229		62	8.67233e-09	8.94442e-09	0.969579	0.0553818
62	6.34301e-09	5.35243e-09	1.18507	0.0290202		62	7.20074e-09	6.78389e-09	1.06145	0.0184994		63	8.02249e-09	7.91595e-09	1.01346	0.0601293
65	6.07151e-09	6.32412e-09	0.960055	0.0395509		63	6.45238e-09	6.28481e-09	1.02666	0.0218165		64	5.11559e-09	5.02375e-09	1.01828	0.0815033
67	5.69277e-09	5.71284e-09	0.996487	0.133623		64	6.94233e-09	6.98551e-09	0.993819	0.035909		65	5.44136e-09	5.88112e-09	0.925225	0.274785
68	7.42151e-09	7.01856e-09	1.05741	0.0232597		65	4.69266e-09	4.74044e-09	0.989921	0.0513396		67	8.1111e-09	8.44317e-09	0.96067	0.0556047
69	5.97535e-09	5.93877e-09	1.00616	0.0510989		66	2.80488e-09	3.11998e-09	0.899005	0.105177		68	8.27103e-09	8.17373e-09	1.0119	0.0646536
70	6.42938e-09	6.71126e-09	0.957999	0.0151032		67	2.6868e-09	2.644e-09	1.01619	0.0440382		69	7.74102e-09	7.81647e-09	0.990347	0.055706
71	6.63344e-09	7.01451e-09	0.945674	0.13506		68	3.15198e-09	2.89471e-09	1.08888	0.0209518		70	7.65299e-09	8.15865e-09	0.938022	0.0548769
72	7.20828e-09	7.04051e-09	1.02383	0.0255525		69	2.75241e-09	2.73287e-09	1.00715	0.0325965		72	8.05104e-09	9.19077e-09	0.875993	0.128556
73	6.87077e-09	7.40263e-09	0.928152	0.0149246		70	3.24789e-09	3.21035e-09	1.01169	0.01965		73	9.19287e-09	8.81207e-09	1.04321	0.0620672
74	7.67492e-09	7.99722e-09	0.959698	0.0234452		71	3.27104e-09	3.03305e-09	1.07847	0.0178894		74	7.71968e-09	7.75133e-09	0.995918	0.0640873
75	7.20992e-09	6.7532e-09	1.06763	0.0187694		72	4.88043e-09	4.8915e-09	0.997738	0.0198134		75	9.12093e-09	1.00586e-08	0.906777	0.0592717
76	7.06305e-09	7.27029e-09	0.971496	0.0235716		74	6.13925e-09	5.98943e-09	1.02501	0.0125157		76	9.48388e-09	9.18912e-09	1.03208	0.0549598
77	6.74669e-09	6.79961e-09	0.992217	0.018558		75	5.70951e-09	5.70497e-09	1.00079	0.0285406		77	8.6598e-09	8.7141e-09	0.993769	0.0673017
78	7.73756e-09	7.25306e-09	1.0668	0.0413402		76	5.89114e-09	5.59392e-09	1.05313	0.0252832		78	1.0257e-08	1.08768e-08	0.943015	0.0622908
79	5.91197e-09	6.45764e-09	0.9155	0.0545083		77	5.63571e-09	5.51391e-09	1.02209	0.0191883		80	8.8557e-09	8.84107e-09	1.00165	0.0852328
80	6.52197e-09	6.58094e-09	0.991039	0.0177425		78	4.80779e-09	4.8025e-09	1.0011	0.0315708		81	9.40292e-09	9.67286e-09	0.972093	0.0786401
81	6.10829e-09	6.25314e-09	0.976835	0.0221792		79	7.20757e-09	7.63943e-09	0.943469	0.0313447		82	1.08057e-08	1.08443e-08	0.996443	0.0613469
82	5.8483e-09	5.68742e-09	1.02829	0.0246287		80	6.55907e-09	6.62735e-09	0.989698	0.0213135		83	9.27738e-09	9.45604e-09	0.981106	0.0512648
83	7.1851e-09	8.0691e-09	0.890446	0.018873		81	6.34146e-09	6.49866e-09	0.975811	0.0176816		84	9.89218e-09	1.02751e-08	0.962734	0.0642421
84	5.00851e-09	4.97549e-09	1.00664	0.0232893		82	7.61812e-09	7.36578e-09	1.03426	0.0248341		85	8.75927e-09	1.02471e-08	0.854806	0.0888361
85	5.79682e-09	5.84714e-09	0.991394	0.0192161		83	7.56043e-09	7.36558e-09	1.02645	0.0159497		87	8.43091e-09	8.75794e-09	0.96266	0.0848678
87	5.21737e-09	5.43451e-09	0.960043	0.0290732		84	6.90958e-09	6.92752e-09	0.99741	0.0231652		88	8.59186e-09	8.41514e-09	1.021	0.0779406
88	5.47519e-09	5.40332e-09	1.0133	0.0283792		85	7.96754e-09	7.99788e-09	0.996207	0.0213373		89	9.53927e-09	9.79089e-09	0.9743	0.0588159
89	6.16966e-09	6.35538e-09	0.970778	0.0359222		86	7.6172e-09	7.45939e-09	1.02116	0.0217332		90	8.184e-09	8.43575e-09	0.970157	0.0669762
90	6.23313e-09	6.48269e-09	0.961503	0.0269506		87	7.79033e-09	7.70982e-09	1.01044	0.0148825		91	7.39733e-09	7.37824e-09	1.00259	0.0632878
91	5.55995e-09	5.79551e-09	0.959355	0.0129921		88	7.38784e-09	7.80784e-09	0.946208	0.027777		92	8.22876e-09	8.2336e-09	0.999412	0.078961
92	6.80673e-09	6.58648e-09	1.03344	0.0207936		89	8.00207e-09	8.26744e-09	0.967902	0.0366151		93	8.67587e-09	9.24319e-09	0.938623	0.0544811
93	6.73191e-09	6.78416e-09	0.992298	0.0192252		90	8.1824e-09	7.77223e-09	1.05277	0.0177424		94	7.96259e-09	8.49016e-09	0.937861	0.0657369
94	6.36559e-09	6.35007e-09	1.00244	0.0119304		91	7.61793e-09	7.1555e-09	1.06463	0.0216794		95	8.85849e-09	9.5438e-09	0.928194	0.0710691
95	6.09555e-09	5.92723e-09	1.0284	0.0266714		92	4.07772e-09	4.94739e-09	0.824217	0.114764		96	8.6563e-09	8.80351e-09	0.983278	0.062593
96	7.30898e-09	6.94054e-09	1.05308	0.0154528		93	8.91934e-09	8.23273e-09	1.0834	0.0592173		97	8.49577e-09	8.32175e-09	1.02091	0.0652373
97	5.90884e-09	6.00108e-09	0.98463	0.0225879		94	7.37046e-09	6.51058e-09	1.13207	0.0377568		98	9.07971e-09	9.31289e-09	0.974961	0.0498033
98	6.12206e-09	5.81985e-09	1.05193	0.0171603		95	6.63001e-09	6.82465e-09	0.971479	0.0244838		99	8.9676e-09	9.25793e-09	0.968641	0.0567598
99	6.24176e-09	6.33227e-09	0.985706	0.0335032		96	6.25549e-09	6.33532e-09	0.987399	0.0268798		100	9.15166e-09	8.40225e-09	1.08919	0.0616976
100	7.15281e-09	7.49793e-09	0.953971	0.0165129		97	6.67251e-09	7.11602e-09	0.937675	0.0495708		101	9.46587e-09	9.44521e-09	1.00219	0.0605911
101	6.69317e-09	5.96585e-09	1.12191	0.0223632		98	6.39554e-09	6.77379e-09	0.94416	0.0238302		102	8.80475e-09	9.24719e-09	0.952155	0.0814512
102	6.01137e-09	5.79e-09	1.03823	0.0232632		99	6.81185e-09	6.56496e-09	1.03761	0.0232594		104	8.22313e-09	8.73722e-09	0.941161	0.0605845
103	6.15214e-09	6.25879e-09	0.98296	0.0302957		100	6.24347e-09	6.48096e-09	0.963355	0.0183987		105	9.48524e-09	1.06883e-08	0.887438	0.0571782
104	6.21309e-09	5.71052e-09	1.08801	0.0248268		101	5.25307e-09	5.56338e-09	0.944224	0.0348761		106	8.79268e-09	9.12843e-09	0.963219	0.0472909
105	7.23059e-09	7.34853e-09	0.983951	0.0208465		102	6.02728e-09	6.14927e-09	0.980161	0.0199418		107	9.06655e-09	7.98979e-09	1.13477	0.15182
106	6.43922e-09	6.69382e-09	0.961965	0.0178332		103	5.69151e-09	5.93958e-09	0.958235	0.0377971		108	8.39885e-09	9.29838e-09	0.90326	0.0714433
107	6.54996e-09	6.62693e-09	0.988385	0.0172691		104	6.89084e-09	6.96972e-09	0.988682	0.0223175		109	1.04138e-08	1.09308e-08	0.952702	0.0510227
108	6.29808e-09	6.28719e-09	1.00173	0.0180384		105	6.85073e-09	7.05303e-09	0.971317	0.0189413		110	1.08391e-08	1.02028e-08	1.06237	0.051099
109	6.27371e-09	6.84405e-09	0.916666	0.0331616		106	6.42588e-09	6.54168e-09	0.982298	0.0213763		111	8.49114e-09	9.87734e-09	0.859659	0.0651134
110	6.88751e-09	6.84337e-09	1.00645	0.0156785		107	6.67556e-09	6.60577e-09	1.01056	0.0241057		112	9.8453e-09	9.38843e-09	1.04866	0.0633299
111	5.98285e-09	5.83496e-09	1.02535	0.0184951		108	7.57758e-09	7.50135e-09	1.01016	0.0229161		113	8.01404e-09	1.35763e-08	0.890298	0.113347
112	5.84774e-09	5.75211e-09	1.01663	0.0160723		109	6.71637e-09	6.8189e-09	0.984963	0.0218968		114	1.02518e-08	1.09053e-08	0.940074	0.059132
113	4.67433e-09	4.81029e-09	0.971736	0.0265198		110	7.2385e-09	7.00325e-09	1.03359	0.019579		115	8.98299e-09	9.88705e-09	0.908561	0.0861931
						111	7.72852e-09	7.6815e-09	1.00612	0.0266341		116	8.82941e-09	8.93873e-09	0.987771	0.0595803
						112	7.50491e-09	7.44869e-09	1.00755	0.0173253		117	6.61301e-09	6.17927e-09	1.07019	0.0862597
						113	6.51654e-09	6.58776e-09	0.989188	0.017816		118	3.64485e-09	3.86582e-09	0.942838	0.0854255
						114	6.47772e-09	6.43292e-09	1.00696	0.0220752		120	2.28552e-09	2.65913e-09	0.859499	0.099532
						115	8.13085e-09	8.27905e-09	0.9821	0.0214743		121	1.35831e-09	1.27077e-09	1.06889	0.0868895
						116	7.13086e-09	6.82973e-09	1.04409	0.0217297		122	5.97905e-10	5.02806e-10	1.18914	0.0871333
						118	6.86331e-09	6.92087e-09	0.991683	0.0177353
						119	6.35727e-09	6.51711e-09	0.975474	0.0259037
						120	7.31838e-09	7.16076e-09	1.02201	0.0236806
						122	6.72052e-09	6.67519e-09	1.00679	0.0215496
						123	7.36593e-09	7.59193e-09	0.970232	0.0197001
						124	7.40024e-09	7.36788e-09	1.00439	0.0221549
						125	6.63519e-09	5.79552e-09	1.14488	0.168896
						126	5.82759e-09	5.94486e-09	0.980273	0.0174358
						127	5.95741e-09	5.81519e-09	1.02446	0.0734007
						128	4.21822e-09	4.31214e-09	0.97822	0.0142796
						129	2.3754e-09	2.4177e-09	0.982506	0.0178651
						130	1.01043e-09	9.47251e-10	1.0667	0.0614199

## Sheet: Figure 4a
Order prameters for:
MIZ1-BTB				KAISO-BTB				LRF-BTB
resn	S2	dS2		resn	S2	dS2		resn	S2	dS2
2	0.8157	0.006		6	0.753	0.753		1	0.1656	0.006
5	0.8963	0.023		7	0.893	0.893		2	0.2046	0.009
6	0.9266	0.008		8	0.9	0.9		3	0.2268	0.009
7	0.9328	0.008		9	0.911	0.911		4	0.1509	0.004
8	0.9253	0.008		10	0.944	0.944		6	0.2734	0.005
9	0.9314	0.018		11	0.938	0.938		8	0.7257	0.007
10	0.9567	0.005		12	0.94	0.94		9	0.8211	0.004
11	0.9554	0.009		13	0.894	0.894		10	0.972	0.012
12	0.9541	0.009		14	0.955	0.955		12	0.9411	0.013
13	0.9479	0.005		15	0.925	0.925		14	0.9789	0.016
14	0.9551	0.009		16	0.921	0.921		15	0.9825	0.014
15	0.9424	0.004		17	0.937	0.937		16	0.9425	0.005
16	0.954	0.011		18	0.938	0.938		17	0.9736	0.012
17	0.9715	0.012		19	0.94	0.94		18	0.9721	0.013
18	0.9527	0.006		20	0.949	0.949		19	0.9409	0.019
19	0.9383	0.006		21	0.947	0.947		20	0.9749	0.013
20	0.9325	0.004		22	0.927	0.927		21	0.9789	0.013
21	0.9253	0.005		23	0.953	0.953		22	0.977	0.015
22	0.9307	0.007		24	0.932	0.932		23	0.9329	0.01
23	0.9283	0.007		25	0.941	0.941		24	0.9786	0.015
24	0.8644	0.008		26	0.94	0.94		25	0.9762	0.014
25	0.8734	0.009		27	0.94	0.94		26	0.9629	0.015
27	0.8091	0.009		28	0.917	0.917		28	0.9745	0.035
28	0.9554	0.018		29	0.923	0.923		29	0.964	0.011
29	0.9455	0.008		30	0.944	0.944		30	0.9263	0.014
30	0.9183	0.009		31	0.92	0.92		31	0.9542	0.011
31	0.9076	0.008		32	0.95	0.95		32	0.94	0.016
32	0.8915	0.007		33	0.886	0.886		33	0.8956	0.013
33	0.889	0.007		34	0.953	0.953		34	0.9063	0.003
34	0.8929	0.008		35	0.935	0.935		35	0.911	0.001
35	0.9251	0.017		36	0.946	0.946		36	0.9025	0.011
36	0.9424	0.009		37	0.953	0.953		37	0.9611	0.014
37	0.9083	0.006		38	0.939	0.939		38	0.9749	0.016
38	0.8904	0.012		39	0.935	0.935		39	0.9518	0.013
39	0.9404	0.016		40	0.939	0.939		40	0.941	0.012
40	0.9579	0.009		41	0.947	0.947		41	0.9075	0.024
41	0.9606	0.008		42	0.945	0.945		42	0.9146	0.01
42	0.956	0.012		43	0.91	0.91		43	0.8807	0.012
43	0.9476	0.005		44	0.94	0.94		44	0.91	0.013
44	0.9621	0.009		45	0.944	0.944		46	0.9506	0.016
45	0.9519	0.013		46	0.933	0.933		47	0.9517	0.017
46	0.9323	0.009		47	0.94	0.94		48	0.9736	0.017
47	0.8809	0.008		48	0.919	0.919		49	0.9813	0.009
48	0.9186	0.007		49	0.935	0.935		50	0.9477	0.015
49	0.9261	0.005		50	0.938	0.938		51	0.9669	0.018
50	0.9453	0.01		51	0.92	0.92		52	0.9856	0.014
51	0.9415	0.004		52	0.908	0.908		53	0.9528	0.015
52	0.9145	0.006		53	0.92	0.92		54	0.8906	0.011
53	0.9229	0.005		54	0.935	0.935		55	0.9283	0.01
54	0.8694	0.01		55	0.911	0.911		56	0.954	0.018
55	0.8021	0.008		56	0.92	0.92		57	0.9369	0.013
56	0.8573	0.008		57	0.94	0.94		58	0.9819	0.022
57	0.6657	0.011		58	0.928	0.928		59	0.9722	0.015
58	0.6459	0.008		59	0.925	0.925		60	0.9357	0.011
60	0.7057	0.009		60	0.909	0.909		61	0.9592	0.02
62	0.676	0.018		61	0.916	0.916		62	0.9262	0.014
65	0.8156	0.017		62	0.888	0.888		63	0.9471	0.012
67	0.871	0.017		63	0.866	0.866		64	0.8011	0.005
68	0.9588	0.014		64	0.669	0.669		65	0.6019	0.011
69	0.9515	0.01		65	0.782	0.782		66	0.5285	0.008
70	0.9158	0.005		67	0.916	0.916		67	0.4059	0.006
71	0.9105	0.005		68	0.922	0.922		68	0.5205	0.005
72	0.9042	0.014		69	0.949	0.949		69	0.5611	0.005
73	0.961	0.023		70	0.941	0.941		70	0.4737	0.005
74	0.9614	0.012		72	0.927	0.927		71	0.8029	0.005
75	0.9501	0.01		73	0.901	0.901		72	0.8357	0.027
76	0.9431	0.013		74	0.898	0.898		73	0.929	0.002
77	0.9478	0.011		75	0.947	0.947		74	0.921	0.015
78	0.9608	0.014		76	0.915	0.915		75	0.9163	0.013
79	0.962	0.014		77	0.909	0.909		76	0.9065	0.013
80	0.9269	0.005		78	0.963	0.963		78	0.9535	0.014
81	0.9268	0.004		79	0.935	0.935		79	0.9483	0.028
82	0.9443	0.012		80	0.939	0.939		80	0.9261	0.016
83	0.8792	0.008		81	0.937	0.937		81	0.9685	0.014
84	0.8182	0.004		82	0.961	0.961		82	0.9751	0.01
85	0.9253	0.005		83	0.95	0.95		83	0.9716	0.015
87	0.9169	0.005		84	0.943	0.943		84	0.9817	0.012
88	0.8831	0.006		85	0.961	0.961		85	0.9672	0.009
89	0.9296	0.008		87	0.951	0.951		86	0.9773	0.012
90	0.9276	0.004		88	0.968	0.968		87	0.9835	0.014
91	0.9417	0.006		89	0.921	0.921		88	0.9678	0.015
92	0.9555	0.006		90	0.945	0.945		89	0.9756	0.012
93	0.9478	0.004		91	0.896	0.896		90	0.977	0.011
94	0.9289	0.004		92	0.916	0.916		91	0.9103	0.024
95	0.9599	0.005		93	0.922	0.922		92	0.9664	0.012
96	0.9354	0.004		94	0.917	0.917		93	0.9791	0.021
97	0.8937	0.006		95	0.951	0.951		94	0.9644	0.018
98	0.9005	0.004		96	0.894	0.894		95	0.951	0.013
99	0.9654	0.009		97	0.904	0.904		96	0.9584	0.017
100	0.9431	0.01		98	0.951	0.951		97	0.9534	0.017
101	0.8898	0.011		99	0.95	0.95		98	0.9458	0.015
102	0.9124	0.007		100	0.938	0.938		99	0.9469	0.005
103	0.9017	0.01		101	0.974	0.974		100	0.9084	0.01
104	0.9258	0.005		102	0.97	0.97		101	0.8878	0.007
105	0.9539	0.008		103	0.962	0.962		102	0.9318	0.011
106	0.9439	0.01		104	0.953	0.953		103	0.9391	0.004
107	0.9437	0.003		105	0.947	0.947		104	0.9724	0.009
108	0.9529	0.007		106	0.95	0.95		105	0.9412	0.01
109	0.9165	0.022		107	0.954	0.954		106	0.9583	0.012
110	0.9346	0.005		108	0.964	0.964		107	0.9702	0.014
111	0.919	0.003		109	0.951	0.951		108	0.971	0.011
112	0.8614	0.004		110	0.957	0.957		109	0.9523	0.011
113	0.7468	0.005		111	0.926	0.926		110	0.9666	0.014
				112	0.95	0.95		111	0.9779	0.01
				113	0.973	0.973		112	0.9682	0.013
				114	0.962	0.962		113	0.912	0.014
				115	0.934	0.934		114	0.9759	0.012
				116	0.904	0.904		115	0.926	0.009
				117	0.799	0.799		117	0.9604	0.011
				118	0.497	0.497		118	0.9425	0.015
				120	0.298	0.298		119	0.938	0.014
				121	0.136	0.136		121	0.9214	0.012
				122	0.056	0.056		122	0.9602	0.012
								123	0.9153	0.004
								124	0.8737	0.008
								125	0.8552	0.005
								126	0.8112	0.013
								127	0.6318	0.005
								128	0.3527	0.005
								129	0.2336	0.004

## Sheet: Suppl. Figure 2
1H/15N CSP
MIZ1+2GG4													MIZ1+4CC2														MIZ1+5DD7
resn	CSP	amide											resn	CSP	amide												resn	CSP	amide
-6	0.0150333	A3N-H											-6	0.0271662	A3N-H												-6	0.00111803	A3N-H
-5	0.001	M4N-H											-5	0.01	M4N-H												-5	0.00223607	M4N-H
-4	0.0109202	A5N-H											-4	0.013537	A5N-H												-4	0.00559017	A5N-H
-3	0	D6N-H											-3	0.00585235	D6N-H												-3	0.00403113	D6N-H
-2	0.003	I7N-H											-2	0.0182483	I7N-H												-2	0.001	I7N-H
-1	0.0104403	G8N-H											-1	0.0181108	G8N-H												-1	0.00873212	G8N-H
0	0.00471699	S9N-H											0	0.00776209	S9N-H												0	0.00608276	S9N-H
1	0.0436835	M10N-H											1	0.00223607	M10N-H												1	0.00223607	M10N-H
2	0.0158114	D11N-H											2	0.00180278	D11N-H												2	0.0230868	D11N-H
3	0.0179513	F12N-H											3	0.0278927	F12N-H												3	0	F12N-H
5	0.0254951	Q14N-H											5	0.0244387	Q14N-H												5	0.0135	Q14N-H
6	0.015	H15N-H											6	0.0474052	H15N-H												6	0.0300167	H15N-H
7	0.007	S16N-H											7	0.0336341	S16N-H												7	0.009	S16N-H
8	0	Q17N-H											8	0.0412311	Q17N-H												8	0.027074	Q17N-H
9	0.0465967	H18N-H											9	0.123179	H18N-H												9	0.0169779	H18N-H
10	0.0206155	V19N-H											10	0.0128062	V19N-H												10	0.0173277	V19N-H
11	0.006	L20N-H											11	0.0111803	L20N-H												11	0.0130384	L20N-H
12	0.0104403	E21N-H											12	0.00894427	E21N-H												12	0.0145344	E21N-H
13	0.0544243	Q22N-H											13	0.0484175	Q22N-H												13	0.010198	Q22N-H
14	0.05004	L23N-H											14	0.0365137	L23N-H												14	0.04272	L23N-H
15	0.0183098	N24N-H											15	0.0479401	N24N-H												15	0.0226716	N24N-H
16	0.0197294	Q25N-H											16	0.03	Q25N-H												16	0.0122066	Q25N-H
17	0.0125399	Q26N-H											17	0.0618466	Q26N-H												17	0.0125	Q26N-H
18	0.106505	R27N-H											18	0.0632851	R27N-H												18	0.025045	R27N-H
19	0.0771038	Q28N-H											19	0.0870014	Q28N-H												19	0.0320156	Q28N-H
20	0	L29N-H											20	0.00471699	L29N-H												20	0.00460977	L29N-H
21	0.0347311	G30N-H											21	0.0381182	G30N-H												21	0.0160312	G30N-H
22	0.135329	L31N-H											22	0.129074	L31N-H												22	0.0693181	L31N-H
23	0.0413673	L32N-H											23	0.0648999	L32N-H												23	0.0440256	L32N-H
24	0.0560022	C33N-H											24	0.039246	C33N-H												24	0.0497695	C33N-H
25	0.0929139	D34N-H											25	0.0990454	D34N-H												25	0.124516	D34N-H
26	0.293696	C35N-H											26	0.359707	C35N-H												26	0.358086	C35N-H
27	0.282558	T36N-H											27	0.446525	T36N-H												27	0.28178	T36N-H
28	0.161534	F37N-H											28	0.225887	F37N-H												28	0.154402	F37N-H
29	0.364151	V38N-H											29	0.393965	V38N-H												29	0.24755	V38N-H
30	0.159415	V39N-H											30	0.191126	V39N-H												30	0.124451	V39N-H
31	0.137058	D40N-H											31	0.236434	D40N-H												31	0.153496	D40N-H
32	0.201324	G41N-H											32	0.204402	G41N-H												32	0.133863	G41N-H
33	0.226813	V42N-H											33	0.2698	V42N-H												33	0.182727	V42N-H
34	0.399081	H43N-H											34	0.418446	H43N-H												34	0.240934	H43N-H
35	0.161199	F44N-H											35	0.39241	F44N-H												35	0.272415	F44N-H
36	0.21804	K45N-H											36	0.142341	K45N-H												36	0.124258	K45N-H
37	0.239145	A46N-H											37	0.386122	A46N-H												37	0.258024	A46N-H
38	0.0722582	H47N-H											38	0.0985051	H47N-H												38	0.080114	H47N-H
39	0.0602516	K48N-H											39	0.100927	K48N-H												39	0.0626259	K48N-H
40	0.0384708	A49N-H											40	0.0419672	A49N-H												40	0.042193	A49N-H
41	0.113759	V50N-H											41	0.109395	V50N-H												41	0.0817083	V50N-H
42	0.115974	L51N-H											42	0.121655	L51N-H												42	0.109573	L51N-H
43	0.103947	A52N-H											43	0.152687	A52N-H												43	0.155708	A52N-H
44	0.144156	A53N-H											44	0.114722	A53N-H												44	0.0773902	A53N-H
45	0.115109	C54N-H											45	0.233919	C54N-H												45	0.182989	C54N-H
46	0.0660076	S55N-H											46	0.261155	S55N-H												46	0.388	S55N-H
47	0.0671863	E56N-H											47	0.0990669	E56N-H												47	0.0947945	E56N-H
48	0.0355	Y57N-H											48	0.119822	Y57N-H												48	0.106467	Y57N-H
49	0.0782304	F58N-H											49	0.248506	F58N-H												49	0.122867	F58N-H
50	0.0776032	K59N-H											50	0.132587	K59N-H												50	0.157267	K59N-H
51	0.183412	M60N-H											51	0.290931	M60N-H												51	0.187555	M60N-H
52	0.0996092	L61N-H											52	0.108001	L61N-H												52	0.0750683	L61N-H
53	0.33228	F62N-H											53	0.454151	F62N-H												53	0.075208	F62N-H
54	0.21281	V63N-H											54	0.303719	V63N-H												54	0.218578	V63N-H
55	0.150354	D64N-H											55	0.208598	D64N-H												55	0.13636	D64N-H
56	0.775032	Q65N-H											56	1.00245	Q65N-H												56	0.745567	Q65N-H
57	0.598352	K66N-H											57	1.13349	K66N-H												57	0.653322	K66N-H
58	0.570672	D67N-H											58	0.694506	D67N-H												58	0.508119	D67N-H
59	0.278325	V68N-H											59	1.05579	V68N-H												59	0.303595	V68N-H
60	0.445072	V69N-H											60	0.479126	V69N-H												60	0.738017	V69N-H
61	0.324234	H70N-H											61	1.14896	H70N-H												61	0.841049	H70N-H
62	0.836612	L71N-H											62	0.821381	L71N-H												62	0.2272	L71N-H
63	0.200172	D72N-H											63	0.382314	D72N-H												63	0.733068	D72N-H
64	0.591341	I73N-H											64	0.568283	I73N-H												64	0.360342	I73N-H
66	0.458528	N75N-H											66	0.684439	N75N-H												66	0.32139	N75N-H
67	1.03254	A76N-H											67	1.24392	A76N-H												67	1.4441	A76N-H
68	0.507256	A77N-H											68	0.654248	A77N-H												68	0.344088	A77N-H
69	0.0502021	G78N-H											69	0.1046	G78N-H												69	0.0848764	G78N-H
70	0.121202	L79N-H											70	0.151819	L79N-H												70	0.0756637	L79N-H
71	0.285791	G80N-H											71	0.206526	G80N-H												71	0.157042	G80N-H
72	0.248659	Q81N-H											72	0.431908	Q81N-H												72	0.371769	Q81N-H
73	0.281091	V82N-H											73	0.427275	V82N-H												73	0.28092	V82N-H
74	0.0809506	L83N-H											74	0.053854	L83N-H												74	0.109554	L83N-H
75	0.175437	E84N-H											75	0.117047	E84N-H												75	0.0832902	E84N-H
76	0.0420595	F85N-H											76	0.0360035	F85N-H												76	0.129653	F85N-H
77	0.0353023	M86N-H											77	0.0320156	M86N-H												77	0.0265189	M86N-H
78	0.10018	Y87N-H											78	0.0528607	Y87N-H												78	0.0746257	Y87N-H
79	0.0105475	T88N-H											79	0.0290689	T88N-H												79	0.00901388	T88N-H
80	0.023	A89N-H											80	0.0250599	A89N-H												80	0.0291548	A89N-H
81	0.007	K90N-H											81	0.0194165	K90N-H												81	0.0414035	K90N-H
82	0.100305	L91N-H											82	0.0390928	L91N-H												82	0.151634	L91N-H
83	0.0695072	S92N-H											83	0	S92N-H												83	0	S92N-H
84	0.167323	L93N-H											84	0.0524976	L93N-H												84	0.0980051	L93N-H
85	0.063	S94N-H											85	0.112868	S94N-H												85	0.0240832	S94N-H
87	0.013	E96N-H											87	0.0300832	E96N-H												87	0.0150083	E96N-H
88	0	N97N-H											88	0.0241868	N97N-H												88	0.0230217	N97N-H
89	0.0234307	V98N-H											89	0.040215	V98N-H												89	0.0502892	V98N-H
90	0.053369	D99N-H											90	0.0876256	D99N-H												90	0.0590529	D99N-H
91	0.0226274	D100N-H											91	0.064846	D100N-H												91	0.0648845	D100N-H
92	0.356427	V101N-H											92	0.159227	V101N-H												92	0.50706	V101N-H
93	0.0544518	L102N-H											93	0.0864696	L102N-H												93	0.12635	L102N-H
94	0.017	A103N-H											94	0.0199249	A103N-H												94	0.104648	A103N-H
95	0.0906159	V104N-H											95	0.0928493	V104N-H												95	0.147763	V104N-H
96	0.0768196	A105N-H											96	0.225389	A105N-H												96	0.0463249	A105N-H
97	0.0820975	T106N-H											97	0.114018	T106N-H												97	0.0898443	T106N-H
98	0.0787544	F107N-H											98	0.15271	F107N-H												98	0.248107	F107N-H
99	0.0420268	L108N-H											99	0.03022	L108N-H												99	0.125524	L108N-H
100	0	Q109N-H											100	0.0167705	Q109N-H												100	0.113992	Q109N-H
101	0.0899347	M110N-H											101	0.019	M110N-H												101	0.087367	M110N-H
102	0	Q111N-H											102	0.0230868	Q111N-H												102	0.002	Q111N-H
103	0	D112N-H											103	0.0385876	D112N-H												103	0	D112N-H
104	0.007	I113N-H											104	0.179301	I113N-H												104	0	I113N-H
105	0.005	I114N-H											105	0.0532189	I114N-H												105	0.0305655	I114N-H
106	0.005	T115N-H											106	0.0331549	T115N-H												106	0	T115N-H
107	0.01	A116N-H											107	0.0215407	A116N-H												107	0	A116N-H
108	0.0396894	C117N-H											108	0.0357246	C117N-H												108	0	C117N-H
109	0	H118N-H											109	0	H118N-H												109	0	H118N-H
110	0.00608276	A119N-H											110	0.0223607	A119N-H												110	0	A119N-H
111	0.00939415	L120N-H											111	0.0138924	L120N-H												111	0.0155322	L120N-H
112	0	K121N-H											112	0	K121N-H												112	0.0138293	K121N-H
113	0.0233452	S122N-H											113	0	S122N-H												113	0	S122N-H
114	0	L123N-H											114	0.0174929	L123N-H												114	0	L123N-H
115	0	A124N-H											115	0	A124N-H												115	0	A124N-H

## Sheet: Suppl. Figure 5a
Secondary motifs analysis of MIZ1-BTB
		Helix	Beta	Coil		Assigned
1	G	0.002	0.023	0.975	0.95	c
2	P	0.104	0.017	0.88	0.78	L
3	A	0.006	0.043	0.951	0.91	L
4	M	0.05	0.058	0.892	0.83	L
5	A	0.072	0.051	0.876	0.8	L
6	D	0.088	0.051	0.86	0.77	L
7	I	0.045	0.046	0.909	0.86	L
8	G	0.013	0.049	0.938	0.89	L
9	S	0.001	0.088	0.911	0.82	L
10	M	0.012	0.223	0.765	0.54	L
11	D	0	0.458	0.542	0.08	L
12	F	0.018	0.101	0.882	0.78	L
13	P	0.037	0.042	0.921	0.88	L
14	Q	0.43	0.014	0.556	0.13	L
15	H	0.946	0	0.054	0.89	H
16	S	0.976	0.008	0.016	0.96	H
17	Q	0.989	0.001	0.01	0.98	H
18	H	0.988	0	0.012	0.98	H
19	V	0.992	0	0.008	0.98	H
20	L	0.996	0	0.004	0.99	H
21	E	0.992	0.001	0.006	0.99	H
22	Q	0.985	0	0.015	0.97	H
23	L	0.991	0.001	0.008	0.98	H
24	N	0.99	0.001	0.009	0.98	H
25	Q	0.986	0.001	0.013	0.97	H
26	Q	0.989	0.001	0.011	0.98	H
27	R	0.971	0	0.029	0.94	H
28	Q	0.889	0.003	0.108	0.78	H
29	L	0.643	0.004	0.353	0.29	H
30	G	0.114	0.009	0.876	0.76	L
31	L	0.036	0.067	0.897	0.83	L
32	L	0.081	0.069	0.85	0.77	L
33	C	0.08	0.151	0.769	0.62	L
34	D	0.056	0.485	0.459	0.03	E
35	C	0.051	0.743	0.206	0.54	E
36	T	0.028	0.933	0.039	0.89	E
37	F	0.029	0.959	0.011	0.93	E
38	V	0.029	0.958	0.013	0.93	E
39	V	0.039	0.883	0.078	0.8	E
40	D	0	0.272	0.728	0.46	L
41	G	0.014	0.352	0.634	0.28	L
42	V	0	0.857	0.143	0.71	E
43	H	0.016	0.946	0.039	0.91	E
44	F	0.022	0.934	0.044	0.89	E
45	K	0.039	0.916	0.046	0.87	E
46	A	0	0.771	0.229	0.54	E
47	H	0.075	0.151	0.774	0.62	L
48	K	0.855	0.013	0.132	0.72	H
49	A	0.97	0.009	0.022	0.95	H
50	V	0.982	0	0.018	0.96	H
51	L	0.974	0	0.026	0.95	H
52	A	0.96	0.003	0.037	0.92	H
53	A	0.762	0	0.238	0.52	H
54	C	0.243	0.004	0.753	0.51	L
55	S	0.197	0.027	0.776	0.58	L
56	E	0.807	0.028	0.165	0.64	H
57	Y	0.95	0.007	0.043	0.91	H
58	F	0.977	0	0.023	0.95	H
59	K	0.975	0	0.025	0.95	H
60	M	0.973	0	0.027	0.95	H
61	L	0.919	0	0.081	0.84	H
62	F	0.752	0.009	0.239	0.51	H
63	V	0.51	0.013	0.477	0.03	H
64	D	0.206	0.014	0.78	0.57	L
65	Q	0.057	0.031	0.912	0.85	L
66	K	0.029	0.042	0.929	0.89	L
67	D	0.019	0.059	0.922	0.86	L
68	V	0.019	0.473	0.508	0.03	L
69	V	0	0.767	0.233	0.53	E
70	H	0	0.688	0.312	0.38	E
71	L	0	0.5	0.5	0	L
72	D	0.003	0.148	0.849	0.7	L
73	I	0.002	0.068	0.93	0.86	L
74	S	0.007	0.03	0.962	0.93	L
75	N	0.018	0.04	0.942	0.9	L
76	A	0.591	0.02	0.389	0.2	H
77	A	0.913	0.001	0.086	0.83	H
78	G	0.904	0.006	0.09	0.81	H
79	L	0.956	0	0.044	0.91	H
80	G	0.984	0	0.016	0.97	H
81	Q	0.99	0	0.01	0.98	H
82	V	0.995	0	0.005	0.99	H
83	L	0.994	0	0.006	0.99	H
84	E	0.989	0.002	0.009	0.98	H
85	F	0.986	0	0.014	0.97	H
86	M	0.984	0	0.016	0.97	H
87	Y	0.879	0.009	0.112	0.77	H
88	T	0.541	0.029	0.431	0.11	H
89	A	0.17	0.12	0.71	0.54	L
90	K	0	0.774	0.226	0.55	E
91	L	0.008	0.971	0.021	0.95	E
92	S	0.013	0.946	0.042	0.9	E
93	L	0.019	0.896	0.084	0.81	E
94	S	0	0.222	0.778	0.56	L
95	P	0.068	0.079	0.854	0.78	L
96	E	0.249	0.033	0.717	0.47	L
97	N	0.505	0.006	0.489	0.02	H
98	V	0.939	0	0.061	0.88	H
99	D	0.986	0.006	0.007	0.98	H
100	D	0.998	0	0.002	1	H
101	V	0.997	0	0.003	0.99	H
102	L	0.994	0.001	0.005	0.99	H
103	A	0.997	0.001	0.003	0.99	H
104	V	0.995	0.001	0.004	0.99	H
105	A	0.996	0	0.004	0.99	H
106	T	0.985	0.001	0.014	0.97	H
107	F	0.925	0	0.075	0.85	H
108	L	0.605	0	0.395	0.21	H
109	Q	0.142	0.011	0.847	0.71	L
110	M	0.119	0.027	0.853	0.73	L
111	Q	0.895	0.005	0.1	0.8	H
112	D	0.967	0.008	0.025	0.94	H
113	I	0.991	0	0.009	0.98	H
114	I	0.995	0	0.005	0.99	H
115	T	0.997	0	0.002	1	H
116	A	0.994	0.001	0.005	0.99	H
117	C	0.997	0.001	0.003	0.99	H
118	H	0.996	0.001	0.003	0.99	H
119	A	0.997	0	0.003	0.99	H
120	L	0.978	0	0.022	0.96	H
121	K	0.934	0	0.065	0.87	H
122	S	0.768	0.004	0.228	0.54	H
123	L	0.384	0.098	0.518	0.13	L
124	A	0.333	0.333	0.333	0	L

## Sheet: Suppl. Figure 7a
KAISO-BTB
	700 Mhz							950 Mhz
resn	R1	dR1	R2	dR2	NOE	dNOE		R1	dR1	R2	dR2	NOE	dNOE
6	0.7321	0.0256	22.505	0.4853	0.50887	0.10907		0.6036	0.0189	32.8042	2.0397	0.52097	0.01754
7	0.6091	0.0433	26.6057	1.5949	0.43623	0.10419		0.4653	0.023	34.0724	2.0025	0.72366	0.04183
8	0.5853	0.0197	32.6171	0.6909	0.64188	0.07222		0.4728	0.009	38.1092	1.8244	0.6165	0.02058
9	0.5895	0.0221	29.4284	1.3132	0.66782	0.07296		0.4558	0.0247	36.5168	2.0763	0.68275	0.02586
10	0.5126	0.0356	26.6324	1.8451	0.66508	0.08296		0.3876	0.0228	42.2745	2.7965	0.59326	0.03037
11	0.5749	0.0336	29.5359	1.0847	0.6983	0.08258		0.4572	0.0218	39.1639	2.4283	0.78947	0.02788
12	0.4923	0.0273	29.7534	1.0114	0.69749	0.07052		0.3907	0.0198	41.6657	2.3675	0.71109	0.02553
13	0.5554	0.0217	35.9711	1.3099	0.66903	0.06505		0.449	0.0168	49.1241	1.8457	0.56233	0.01822
14	0.5318	0.0297	33.3227	1.5451	0.54816	0.06369		0.4104	0.0178	45.6549	2.2153	0.71757	0.02741
15	0.5543	0.0247	32.6797	1.1992	0.61276	0.06098		0.5122	0.0266	42.3793	2.0962	0.6938	0.02293
16	0.5539	0.0149	34.9571	1.1646	0.6994	0.04704		0.476	0.0182	44.5678	2.1013	0.69493	0.01609
17	0.5414	0.0155	34.3156	0.7438	0.64386	0.0459		0.4631	0.0146	45.5139	2.0588	0.71995	0.01498
18	0.5644	0.0188	30.8994	0.8167	0.63216	0.05075		0.4853	0.0232	41.4174	2.068	0.77561	0.01982
19	0.5809	0.0291	32.7662	1.2688	0.63818	0.06368		0.4254	0.0269	42.5189	2.028	0.72581	0.02041
20	0.505	0.0116	31.4842	0.6615	0.699	0.04952		0.4051	0.0109	41.0399	2.0799	0.72934	0.01474
21	0.5327	0.0111	30.7914	1.0175	0.69326	0.05167		0.4169	0.0171	41.914	2.2136	0.68671	0.0159
22	0.5853	0.0147	29.6571	0.8927	0.69442	0.07023		0.4608	0.0167	40.7824	2.8311	0.74775	0.01842
23	0.5158	0.0245	34.2249	1.4797	0.69899	0.07659		0.4339	0.0339	46.4845	2.1827	0.65028	0.02157
24	0.5207	0.0146	31.9731	0.6281	0.58126	0.04083		0.4323	0.0129	42.1557	1.9663	0.70143	0.01597
25	0.5454	0.0176	32.8745	1.0316	0.69921	0.06958		0.4336	0.0188	41.4328	2.3112	0.7076	0.02075
26	0.5183	0.0228	32.465	1.679	0.62	0.05512		0.4499	0.018	43.1729	2.0014	0.74626	0.02044
27	0.5261	0.0167	30.785	0.9888	0.68506	0.05248		0.4094	0.0183	38.8646	2.4708	0.70795	0.01684
28	0.5394	0.024	29.1617	0.8863	0.62727	0.05373		0.4811	0.0144	39.0916	2.2103	0.71095	0.01731
29	0.5487	0.0141	30.1664	1.0356	0.69941	0.05469		0.4879	0.0202	40.0017	1.9505	0.72456	0.01704
30	0.5388	0.013	32.8412	0.985	0.69917	0.05742		0.4745	0.0172	40.4014	1.9477	0.75714	0.01812
31	0.546	0.0194	28.7725	0.9771	0.63249	0.07861		0.46	0.0213	37.7179	2.2492	0.66141	0.02401
32	0.5649	0.0105	29.1735	0.5019	0.68106	0.04292		0.4801	0.014	39.9872	2.0321	0.69133	0.01366
33	0.5813	0.0313	28.163	1.4137	0.63629	0.08401		0.4851	0.0293	34.1019	2.1043	0.58778	0.02411
34	0.5295	0.0122	30.6881	0.5396	0.65627	0.03826		0.4726	0.0177	39.8594	2.0653	0.73923	0.01458
35	0.5932	0.0306	31.2987	1.3763	0.58825	0.06585		0.4318	0.0164	35.2592	2.0017	0.73979	0.02315
36	0.5629	0.0241	28.1953	1.0021	0.69909	0.07764		0.4234	0.0175	37.2309	2.2059	0.78193	0.02629
37	0.5385	0.0391	27.1051	1.9775	0.69915	0.09614		0.4453	0.0322	42.0604	2.6876	0.65251	0.02673
38	0.5618	0.0251	27.8914	0.8386	0.6612	0.0573		0.4509	0.0191	35.6306	1.9083	0.71888	0.02108
39	0.5894	0.0289	30.0742	1.1357	0.56437	0.06028		0.4583	0.0202	41.3917	2.0206	0.60611	0.02188
40	0.5103	0.0354	39.3027	2.3318	0.61733	0.10926		0.4749	0.0301	57.3519	3.1467	0.6425	0.03695
41	0.5386	0.01	31.8179	0.4132	0.60029	0.02512		0.4467	0.0099	41.4873	1.8748	0.63617	0.00889
42	0.5509	0.0185	28.6097	0.6255	0.68092	0.06112		0.4645	0.0176	36.9874	2.3716	0.61476	0.01606
43	0.4872	0.0201	25.9859	0.8191	0.65181	0.07133		0.4247	0.0172	35.8224	2.2148	0.63822	0.02212
44	0.5261	0.0125	27.3342	0.759	0.62453	0.05549		0.4185	0.0167	35.6556	2.0645	0.66679	0.01709
45	0.5123	0.0129	30.2562	0.679	0.69922	0.04943		0.4416	0.0111	40.2647	2.0042	0.72777	0.01515
46	0.5378	0.0291	32.0856	1.7124	0.65964	0.07882		0.435	0.0267	39.1451	2.6249	0.69979	0.02512
47	0.4974	0.0205	25.8906	1.2794	0.66416	0.08743		0.4457	0.0331	36.9502	2.2876	0.75158	0.03225
48	0.5752	0.0185	31.3308	0.9423	0.69908	0.05723		0.4822	0.0178	43.2402	2.0378	0.68382	0.01676
49	0.6021	0.0313	30.0866	0.8141	0.68953	0.06221		0.452	0.0175	38.4781	2.0658	0.72056	0.0191
50	0.579	0.0344	33.3618	1.5437	0.6729	0.07298		0.4443	0.0278	43.5313	2.3469	0.73363	0.02296
51	0.5858	0.0198	32.8894	1.1672	0.69901	0.06346		0.4748	0.0163	42.5763	2.3805	0.76158	0.01969
52	0.6229	0.0195	32.2624	0.7606	0.63048	0.0504		0.514	0.018	42.1156	2.0944	0.68094	0.0148
53	0.6192	0.0225	28.8681	1.014	0.60641	0.0516		0.4449	0.016	35.6094	2.1773	0.72949	0.01725
54	0.4847	0.015	33.0802	0.7375	0.63036	0.05039		0.4067	0.0086	40.947	2.2153	0.66299	0.01732
55	0.5743	0.0266	37.8225	1.3828	0.6993	0.07124		0.5007	0.0189	42.9087	2.1227	0.7127	0.0215
56	0.5738	0.0238	33.3932	1.2836	0.69926	0.0723		0.5212	0.0148	44.2688	2.0709	0.79165	0.02216
57	0.5676	0.032	31.5592	1.491	0.69919	0.09723		0.45	0.0175	40.4675	2.096	0.77592	0.02811
58	0.5542	0.027	34.7793	1.2964	0.5888	0.06591		0.4411	0.0118	45.204	2.2276	0.71113	0.02408
59	0.5569	0.0137	32.8695	0.642	0.66103	0.04893		0.4425	0.0165	41.4694	2.0776	0.69614	0.01503
60	0.6156	0.0216	30.3753	1.0443	0.69931	0.06501		0.4915	0.0171	40.0957	2.4624	0.7328	0.02163
61	0.5541	0.0153	29.9438	0.7679	0.69929	0.05347		0.46	0.011	39.8196	2.182	0.66705	0.01751
62	0.5631	0.0124	31.4005	0.7286	0.55949	0.04396		0.4712	0.0129	41.9302	2.0784	0.63523	0.0148
63	0.5902	0.0154	29.0864	0.7243	0.4952	0.04139		0.5423	0.0164	37.1772	1.9983	0.54682	0.01273
64	0.7433	0.0127	18.7465	0.3709	0.39293	0.1351		0.7203	0.018	23.7956	1.832	0.47463	0.0111
65	0.3804	0.0973	19.7222	4.4444	0.2993	0.19351		0.4161	0.1305	27.6308	3.996	0.42081	0.06634
67	0.5871	0.0201	29.4003	0.578	0.55896	0.04139		0.5078	0.0211	39.6134	2.0244	0.63254	0.01419
68	0.5951	0.0166	29.9748	0.9979	0.65044	0.05792		0.4964	0.0155	38.3483	2.0843	0.74679	0.01955
69	0.5476	0.0064	28.049	0.5334	0.65408	0.04084		0.4623	0.0098	36.6686	1.8961	0.64635	0.01314
70	0.5751	0.0179	27.7492	0.6428	0.60859	0.0579		0.4727	0.0211	38.2665	1.8663	0.71946	0.01932
72	0.4588	0.0582	29.1136	2.72	0.6918	0.15806		0.3665	0.0534	43.0251	3.6545	0.56782	0.04125
73	0.5946	0.0093	33.281	1.1197	0.644	0.03414		0.5115	0.0134	41.3322	2.1201	0.70761	0.01129
74	0.596	0.0207	27.9991	0.8452	0.61517	0.06348		0.4307	0.0236	36.3483	2.0112	0.65502	0.02361
75	0.5359	0.0285	32.9925	1.4053	0.64045	0.07303		0.386	0.0195	47.0778	1.8736	0.65691	0.02165
76	0.5172	0.0174	34.2873	0.7287	0.55089	0.0465		0.4238	0.0124	43.045	2.1537	0.6683	0.0169
77	0.4957	0.0275	31.318	1.2783	0.62855	0.07384		0.4509	0.0212	40.8461	2.1313	0.6397	0.02096
78	0.4947	0.0331	37.0446	1.4256	0.66695	0.08455		0.3606	0.0134	50.8766	2.4396	0.69168	0.02882
79	0.5226	0.0133	32.9799	0.707	0.66247	0.03077		0.4259	0.0141	35.6293	2.6041	0.80864	0.02102
80	0.4898	0.0262	32.0154	1.6026	0.69889	0.06046		0.3716	0.016	41.3955	2.8049	0.68255	0.01768
81	0.5048	0.0226	33.9874	1.851	0.64479	0.07661		0.4002	0.0148	45.286	2.5088	0.71424	0.02655
82	0.4944	0.0163	39.0118	1.3856	0.69518	0.06075		0.3716	0.0131	50.7309	2.5007	0.69575	0.02027
83	0.4579	0.0107	33.5124	0.586	0.658	0.03744		0.3795	0.0115	44.2652	2.1114	0.69767	0.01365
84	0.4844	0.0215	35.7299	1.176	0.69909	0.07002		0.384	0.0165	48.0848	2.6135	0.68853	0.01864
85	0.4395	0.0231	31.6437	1.6571	0.6908	0.07585		0.3586	0.0197	47.9415	3.3845	0.67095	0.02454
87	0.5425	0.0297	30.5192	2.0145	0.69931	0.09003		0.4282	0.0236	41.0358	2.0964	0.74537	0.02651
88	0.4711	0.0367	31.0616	1.2367	0.62372	0.11031		0.3601	0.027	39.4025	2.5853	0.77501	0.04035
89	0.6311	0.0206	34.5403	0.8674	0.69924	0.06223		0.493	0.017	45.883	2.402	0.74963	0.02109
90	0.5308	0.023	29.6304	1.1937	0.61172	0.08375		0.4061	0.0187	39.5254	2.0636	0.64407	0.02385
91	0.5596	0.0137	26.8227	0.8144	0.65086	0.06262		0.4625	0.0149	34.6276	1.8862	0.60432	0.01958
92	0.6026	0.0282	29.8253	1.512	0.6989	0.09451		0.4232	0.026	38.5937	2.2669	0.58681	0.03004
93	0.5636	0.0155	31.4131	0.8218	0.57089	0.056		0.4889	0.0201	43.3312	2.0319	0.65629	0.02063
94	0.5663	0.0144	28.854	0.917	0.63675	0.06355		0.452	0.0165	39.802	2.251	0.67727	0.02035
95	0.5345	0.0273	32.0486	0.946	0.6991	0.08463		0.4546	0.0926	44.7151	2.8074	0.62588	0.01095
96	0.6435	0.0215	31.3804	1.0246	0.68666	0.07208		0.5756	0.0217	41.3275	2.1559	0.65088	0.02046
97	0.573	0.0173	30.771	0.8589	0.6025	0.05941		0.4802	0.0146	39.0324	2.2651	0.65782	0.01872
98	0.5288	0.0109	32.8403	0.5672	0.66022	0.05308		0.4285	0.0151	43.6243	2.0119	0.66645	0.01668
99	0.5156	0.012	32.4328	0.6587	0.61409	0.03798		0.4078	0.0104	43.3578	2.2734	0.64905	0.01339
100	0.5269	0.0096	33.0968	1.2632	0.67761	0.04621		0.4715	0.0106	39.4035	1.8747	0.63682	0.01377
101	0.4926	0.0148	34.2058	1.0311	0.68228	0.07165		0.421	0.0235	44.2353	2.2857	0.73492	0.02592
102	0.4863	0.0233	31.831	1.9428	0.69513	0.09744		0.4097	0.0353	43.3067	2.2532	0.73146	0.03076
103	0.4976	0.0143	35.6321	1.0109	0.62354	0.05984		0.4056	0.0096	38.9816	2.9261	0.70113	0.01872
104	0.5323	0.0255	29.7689	0.9296	0.69267	0.07006		0.4121	0.0226	40.9339	2.079	0.62755	0.02044
105	0.5317	0.0246	34.2986	1.3213	0.58872	0.06627		0.4213	0.0208	50.0309	2.055	0.6562	0.02125
106	0.5386	0.01	31.8179	0.4132	0.60029	0.02512		0.4042	0.0116	42.751	1.9238	0.70769	0.01156
107	0.5023	0.0235	32.7781	1.0398	0.69929	0.09135		0.4531	0.05	37.472	5.4941	0.62976	0.02226
108	0.5441	0.0273	30.4067	1.3268	0.64866	0.09053		0.3874	0.0235	43.5343	2.4014	0.70794	0.03392
109	0.4735	0.0188	37.5983	1.1431	0.59106	0.05809		0.3857	0.0184	51.1415	2.0557	0.69047	0.02042
110	0.4281	0.0188	39.1009	1.3372	0.55622	0.05234		0.3175	0.0144	47.715	1.7744	0.61615	0.01763
111	0.4793	0.0211	30.7058	1.0148	0.5842	0.06223		0.3948	0.0197	46.2391	2.5504	0.59062	0.0212
112	0.4825	0.0166	35.5609	1.2989	0.6983	0.06676		0.4209	0.032	43.9707	2.2268	0.72787	0.02635
113	0.3039	0.0904	28.9004	2.4161	0.69889	0.15321		0.3507	0.0322	52.4512	4.6609	0.73564	0.04253
114	0.4493	0.0207	37.0056	1.4704	0.54996	0.07453		0.352	0.0184	51.0057	2.1842	0.66161	0.02557
115	0.4706	0.0298	32.4646	1.9272	0.60758	0.07522		0.3976	0.0167	46.2843	2.8221	0.65338	0.02505
116	0.6005	0.0183	31.9821	0.9382	0.6008	0.0478		0.5053	0.0216	41.9194	2.1312	0.70309	0.01914
117	0.7067	0.0107	24.0945	0.4966	0.4608	0.13973		0.5924	0.014	29.1102	2.3964	0.54367	0.01346
118	0.9427	0.0108	13.5809	0.1026	0.35331	0.11895		0.9431	0.007	18.5129	1.5257	0.55977	0.00629
120	1.0709	0.0146	8.7965	0.2171	0.01905	0.11977		1.1495	0.0101	13.016	1.1729	0.2982	0.00639
121	1.091	0.019	5.4986	0.1658	-0.2278	0.14001		1.2012	0.0146	6.5848	0.4479	0.15145	0.0118
122	0.8357	0.0102	2.6461	0.0717	-0.6498	0.13162		1.0377	0.0109	2.9326	0.1721	-0.1174	0.00338

## Sheet: Suppl. Figure 7b
LRF-BTB
	700 Mhz							950 Mhz
resn	R1	dR1	R2	dR2	NOE	dNOE		R1	dR1	R2	dR2	NOE	dNOE
2	1.26374	0.033	3.92392	0.2064	-0.2061	0.01162		1.2088	0.0162	4.9235	0.1928	0.23178	0.01017
3	1.18819	0.0196	3.09964	0.371	-0.1132	0.02277		1.173	0.024	4.395	0.4618	0.28599	0.01918
4	1.22602	0.0218	3.60297	0.3564	-0.0542	0.01807		1.258	0.0187	5.7444	0.3628	0.30073	0.01323
5	1.25165	0.0197	4.63177	0.1297	-0.0039	0.00388		1.2393	0.0158	5.9367	0.0955	0.28905	0.00789
6	0.88502	0.0101	8.98758	0.2774	0.34557	0.00555		0.8895	0.0234	11.2995	0.4389	0.49986	0.00586
7	1.1065	0.0136	5.70948	0.1071	0.02786	0.00697		1.1218	0.0103	8.3382	0.2021	0.31829	0.00765
9	0.90826	0.0179	16.6542	0.1977	0.52471	0.01643		0.747	0.0098	20.9652	0.2149	0.58216	0.01796
10	0.83501	0.0105	17.4543	0.2274	0.55926	0.01633		0.6295	0.0069	24.0445	0.3595	0.60865	0.01639
11	0.71702	0.0104	24.4411	0.5735	0.70191	0.02404		0.5066	0.0117	32.5329	0.4801	0.72459	0.02999
13	0.65501	0.0108	23.4367	0.6339	0.73174	0.02269		0.4543	0.0101	29.2474	0.4863	0.71671	0.0211
15	0.59597	0.0133	26.9973	0.5231	0.64446	0.0222		0.4456	0.0204	36.7119	0.3363	0.7138	0.02231
16	0.67488	0.0093	27.4628	0.4058	0.77207	0.01925		0.4905	0.0103	33.3523	0.441	0.78479	0.01761
17	0.71789	0.0127	25.1003	0.4524	0.82178	0.01932		0.541	0.0171	30.801	0.3321	0.77214	0.01807
18	0.69427	0.0088	26.3597	0.2656	0.75226	0.01376		0.5397	0.0141	35.945	0.4069	0.76367	0.0131
19	0.6696	0.01	24.9897	0.3814	0.76913	0.01583		0.5095	0.0124	32.7598	0.8335	0.73384	0.01388
20	0.71827	0.0119	24.5613	0.4718	0.66381	0.01948		0.5227	0.009	30.9648	0.3663	0.79673	0.01968
21	0.70579	0.011	26.4535	0.444	0.73938	0.01907		0.4356	0.0133	34.7694	0.6082	0.79444	0.01826
22	0.6408	0.0102	25.3598	0.3064	0.75663	0.01501		0.4652	0.0135	32.4332	0.5014	0.77811	0.01466
23	0.6961	0.0087	24.9578	0.3013	0.77759	0.0179		0.4824	0.0159	32.6411	0.4514	0.81686	0.0168
24	0.74659	0.0177	24.0676	0.5739	0.69583	0.02081		0.5296	0.0182	31.6088	0.6552	0.80598	0.02034
25	0.6817	0.0168	28.5154	0.372	0.70095	0.0186		0.4843	0.013	36.4925	0.5049	0.77569	0.01896
26	0.65126	0.0111	26.4347	0.4003	0.75101	0.01595		0.5004	0.0157	32.2731	0.4721	0.76987	0.01372
27	0.66883	0.0123	26.3994	0.5484	0.67607	0.02006		0.4953	0.0138	32.2503	0.7049	0.7695	0.01759
28	0.71021	0.0073	26.4124	0.3067	0.80995	0.02008		0.4912	0.0114	34.2525	0.6296	0.78131	0.0183
29	0.68496	0.0136	25.5656	0.4745	0.77076	0.02054		0.5253	0.0104	34.3616	0.3104	0.77305	0.01938
30	0.69216	0.0068	25.8795	0.4259	0.77863	0.01395		0.4984	0.0158	33.1374	0.379	0.75049	0.01103
31	0.69043	0.0116	22.622	0.2625	0.63286	0.01463		0.5221	0.0101	30.926	0.4414	0.68511	0.01298
32	0.64445	0.0092	23.1247	0.2729	0.63425	0.01286		0.4744	0.0082	29.2633	0.3192	0.73905	0.0145
33	0.68957	0.0133	21.9556	0.4325	0.61906	0.01794		0.5271	0.0127	26.5844	0.2877	0.70926	0.01824
34	0.63878	0.0108	21.5705	0.5551	0.71009	0.01364		0.4839	0.0119	26.9687	0.3736	0.7092	0.0126
35	0.74803	0.0088	20.0702	0.3866	0.6563	0.00801		0.6019	0.0118	25.7502	0.488	0.7742	0.00886
36	0.73651	0.0091	19.6788	0.4281	0.60183	0.00593		0.5649	0.0116	25.8098	0.3219	0.63905	0.0056
37	0.65885	0.0121	20.8943	0.2816	0.68421	0.013		0.4642	0.0108	26.8847	0.7524	0.70576	0.01254
38	0.68035	0.0155	21.7577	0.4577	0.68803	0.02166		0.4775	0.011	30.4598	0.9039	0.7776	0.02217
39	0.72557	0.0173	24.6126	0.3888	0.71204	0.0209		0.5173	0.0138	28.5565	0.8317	0.79938	0.02358
40	0.68554	0.0146	22.6282	0.3445	0.69052	0.01459		0.505	0.0123	27.3034	0.4222	0.68364	0.01457
41	0.744	0.012	21.6456	0.3693	0.68897	0.01779		0.5397	0.0091	26.2348	0.4591	0.71778	0.01764
42	0.74458	0.012	20.77	0.8619	0.59565	0.01286		0.5769	0.0099	25.7057	1.1955	0.71358	0.01315
43	0.74851	0.0112	19.2465	0.5165	0.66478	0.01345		0.5835	0.0129	24.0912	0.6226	0.55864	0.00609
44	0.69418	0.0149	17.929	0.3641	0.60168	0.01299		0.531	0.0106	24.9793	0.4572	0.59124	0.01106
45	0.67373	0.0111	22.4832	0.3774	0.65129	0.02068		0.4708	0.0141	25.9354	0.417	0.69671	0.01981
47	0.72509	0.0139	25.8905	0.4501	0.7199	0.01917		0.513	0.0123	32.9089	0.5951	0.76231	0.01906
48	0.69581	0.015	24.8665	0.6512	0.7925	0.03175		0.4817	0.0151	27.7165	0.6784	0.72264	0.02668
49	0.67613	0.0196	22.7143	0.6054	0.72634	0.02524		0.4877	0.0133	30.6083	0.4313	0.82781	0.02468
50	0.72566	0.0192	24.605	0.557	0.81237	0.02481		0.5091	0.0157	30.7029	0.459	0.84126	0.02202
51	0.69542	0.0125	22.4363	0.4551	0.70206	0.01949		0.5068	0.0127	27.597	0.5432	0.80773	0.0172
52	0.67699	0.0173	24.0587	0.5646	0.71422	0.02195		0.4757	0.0205	35.9054	1.4718	0.80282	0.03147
53	0.71626	0.0103	26.247	0.3573	0.75991	0.01512		0.5227	0.013	32.9719	0.4131	0.80054	0.01572
54	0.69638	0.0136	23.6785	0.9346	0.74947	0.01487		0.5223	0.0103	31.6377	0.8407	0.75141	0.01286
55	0.6697	0.0097	21.1356	0.3086	0.69122	0.01744		0.4984	0.0119	28.001	0.4006	0.63068	0.01441
56	0.60566	0.0072	24.5164	0.3058	0.65882	0.0176		0.425	0.0103	30.546	0.1866	0.67437	0.01718
57	0.7151	0.0187	25.7269	0.6172	0.6619	0.02118		0.5359	0.0133	33.0298	0.3761	0.73769	0.02073
58	0.70723	0.0139	23.8852	0.3422	0.69999	0.01634		0.5502	0.0124	29.7325	0.9837	0.75623	0.01365
59	0.71827	0.0176	25.906	0.4478	0.74125	0.02435		0.5144	0.0187	35.3694	0.3765	0.77483	0.02203
60	0.66442	0.0131	26.7893	0.5514	0.74669	0.01806		0.4733	0.0157	33.6206	0.7036	0.80229	0.01853
61	0.71011	0.0081	25.8849	0.6871	0.69115	0.01513		0.5112	0.0131	31.6245	0.8364	0.67767	0.01305
62	0.68774	0.0133	26.1838	0.3426	0.66542	0.01597		0.5063	0.015	31.8769	0.3884	0.7259	0.01391
63	0.68621	0.0153	23.497	0.3441	0.71184	0.01889		0.5079	0.01	29.5525	0.4501	0.70403	0.01576
64	0.64512	0.0126	25.2361	0.5452	0.63249	0.0171		0.5032	0.0102	32.8172	0.9123	0.65126	0.01462
65	0.82166	0.0084	17.2658	0.7458	0.51069	0.01185		0.6988	0.0116	22.4575	0.553	0.62357	0.01078
66	1.1545	0.029	10.6781	0.8186	0.41627	0.03142		0.8916	0.0235	15.0025	0.9185	0.69575	0.01933
67	1.13318	0.0247	10.2437	0.3193	0.40914	0.01494		0.9739	0.0141	12.8334	0.3246	0.58673	0.0114
68	1.01299	0.0147	11.8526	0.2057	0.32881	0.00813		0.9444	0.0214	13.99	0.1063	0.52199	0.00887
69	1.06205	0.0086	10.45	0.2553	0.26792	0.0067		1.0169	0.0108	13.2793	0.2363	0.43875	0.00565
70	1.09267	0.0141	12.2353	0.1699	0.39488	0.00926		0.9888	0.0104	15.4815	0.177	0.57159	0.00841
71	1.06416	0.015	12.3022	0.1153	0.40777	0.01005		0.9825	0.0197	14.6543	0.1916	0.53151	0.00938
72	0.80371	0.0082	17.9264	0.2839	0.57938	0.00562		0.6599	0.0141	23.1392	0.2422	0.67251	0.00523
73	0.95674	0.0962	20.4928	2.3853	0.6602	0.09353		0.6035	0.0631	25.7954	2.0146	0.72552	0.04689
74	0.72202	0.0107	22.3967	0.1837	0.61617	0.00982		0.5841	0.0111	28.2158	0.2464	0.69377	0.00889
75	0.68755	0.0186	20.8342	0.3271	0.69167	0.01962		0.5	0.0093	26.8452	0.6129	0.73672	0.01824
76	0.64877	0.0108	21.4649	0.3023	0.70688	0.01531		0.4775	0.0108	26.3184	0.5312	0.65457	0.01382
77	0.67094	0.0132	20.5602	0.15	0.70838	0.0115		0.4649	0.0086	25.9358	0.4454	0.76683	0.01135
78	0.70464	0.0114	17.6121	0.4846	0.61922	0.01795		0.5526	0.015	22.6693	0.2935	0.65282	0.01534
79	0.58358	0.0122	26.1558	0.6401	0.6172	0.01837		0.4575	0.0111	35.8401	0.6637	0.68004	0.01733
80	0.69091	0.0129	23.8826	0.3475	0.70015	0.01047		0.5218	0.0075	31.1534	0.4603	0.78821	0.01054
81	0.69552	0.0138	23.1045	0.3172	0.70064	0.01597		0.5167	0.0073	30.5517	0.3095	0.76813	0.01715
82	0.63706	0.0135	27.6509	0.4159	0.75563	0.01912		0.4962	0.0118	34.5846	0.6582	0.68952	0.0172
83	0.64666	0.0072	27.4513	0.3911	0.6949	0.01688		0.494	0.0112	34.5817	0.2133	0.71721	0.01612
84	0.64272	0.0172	25.1119	0.3145	0.77252	0.01566		0.4542	0.0114	32.5186	0.6103	0.75281	0.01382
85	0.62458	0.0108	28.898	0.4083	0.7476	0.01808		0.4199	0.0104	37.4888	0.5763	0.76906	0.01833
86	0.59376	0.0063	27.6249	0.4771	0.76644	0.02084		0.4489	0.0122	34.9967	0.4345	0.67458	0.01721
87	0.60902	0.0097	28.2555	0.263	0.71795	0.01505		0.4552	0.0133	36.1652	0.4001	0.74307	0.01334
88	0.62045	0.0546	26.816	0.6659	0.76677	0.01995		0.4205	0.0084	36.6038	0.3246	0.75556	0.01648
89	0.61997	0.0123	29.0214	0.5122	0.69638	0.0188		0.3817	0.0188	38.7267	1.2154	0.71391	0.01676
90	0.5881	0.0098	29.6501	0.3576	0.7393	0.01565		0.4255	0.0093	36.4416	0.4543	0.71022	0.01558
91	0.60749	0.0079	27.6363	0.375	0.72002	0.01918		0.437	0.0142	33.5716	0.5459	0.77618	0.01994
92	0.67181	0.0108	14.9761	0.9767	0.62825	0.02157		0.4032	0.1127	23.2629	2.084	0.80678	0.02679
93	0.60509	0.0101	32.3019	0.8219	0.74015	0.02361		0.4175	0.0129	38.5826	2.0355	0.74697	0.01945
94	0.6313	0.0216	26.7598	0.8235	0.75262	0.02645		0.4572	0.0153	30.5758	0.6158	0.79848	0.02416
95	0.70915	0.017	24.1446	0.3968	0.74345	0.02668		0.4781	0.0167	32.0529	0.5461	0.70551	0.0208
96	0.66259	0.0095	22.7793	0.4396	0.69495	0.01652		0.5098	0.0131	29.7873	0.5268	0.75577	0.0168
97	0.6673	0.0143	24.2781	1.024	0.67813	0.02385		0.491	0.017	33.414	0.7975	0.82071	0.02835
98	0.68266	0.0156	23.2937	0.3237	0.65415	0.01791		0.4823	0.0143	31.8174	0.5878	0.72686	0.01886
99	0.72941	0.0164	24.8095	0.5175	0.69263	0.01831		0.5048	0.0102	30.8562	0.2581	0.71411	0.01841
100	0.80582	0.0174	22.8101	0.2725	0.70244	0.02045		0.5931	0.0105	30.5105	0.3965	0.71239	0.02162
101	0.83664	0.0308	19.2743	0.4928	0.69548	0.03237		0.5966	0.0142	26.2374	0.5577	0.67449	0.02756
102	0.80486	0.0145	22.0383	0.3508	0.6191	0.02069		0.6353	0.0142	28.988	0.3051	0.67431	0.01718
103	0.69178	0.0121	20.7726	0.3952	0.67337	0.01939		0.5207	0.0075	27.9508	0.8873	0.68633	0.01674
104	0.76608	0.0114	25.1102	0.4668	0.72717	0.01898		0.5448	0.0137	32.7617	0.3619	0.76021	0.01733
105	0.69725	0.0075	24.9285	0.3598	0.78136	0.01594		0.5058	0.007	33.1318	0.3821	0.69808	0.01406
106	0.72154	0.0109	23.4189	0.4235	0.74264	0.01691		0.5505	0.008	30.7703	0.3119	0.74593	0.01494
107	0.67075	0.0117	24.29	0.4795	0.69861	0.0181		0.4428	0.0101	31.015	0.3923	0.68903	0.01569
108	0.67747	0.0145	27.5298	0.4765	0.67019	0.01937		0.4687	0.0121	35.201	0.4944	0.72898	0.01892
109	0.65702	0.0087	24.4265	0.441	0.76718	0.01667		0.4677	0.0122	32.0203	0.363	0.72032	0.01403
110	0.72403	0.0124	26.3336	0.3198	0.76799	0.01768		0.5401	0.0113	32.9172	0.4818	0.70984	0.01494
111	0.66432	0.0139	28.0644	0.6046	0.66831	0.01451		0.4573	0.0125	36.0336	0.524	0.76877	0.01757
112	0.64656	0.0106	27.2506	0.3211	0.73351	0.01922		0.4558	0.0065	34.9496	0.4234	0.7043	0.01611
113	0.67008	0.013	23.7193	0.2993	0.69904	0.01598		0.4599	0.0118	30.9379	0.3623	0.76231	0.01377
114	0.63062	0.0114	23.5573	0.3335	0.75977	0.02378		0.426	0.0123	30.1988	0.4869	0.76388	0.02294
115	0.5999	0.0088	29.4717	0.4	0.72815	0.01947		0.4284	0.0101	38.8048	0.6249	0.71872	0.01809
116	0.57725	0.0062	25.8761	0.4952	0.6534	0.01661		0.3852	0.0081	32.0294	0.2982	0.6655	0.01775
118	0.65904	0.0092	24.9575	0.3765	0.69348	0.01679		0.5061	0.0118	32.5167	0.2685	0.67609	0.01811
119	0.67824	0.0139	23.1488	0.4978	0.78422	0.02633		0.4893	0.0146	30.6275	0.3951	0.63644	0.01886
120	0.68611	0.0098	26.604	0.5118	0.68649	0.01733		0.5111	0.0142	33.6353	0.428	0.74008	0.01712
122	0.73478	0.0106	24.4846	0.4288	0.69501	0.01445		0.5328	0.0099	31.3848	0.3594	0.7021	0.01312
123	0.79094	0.0165	26.8275	0.4654	0.71673	0.01998		0.5179	0.0078	35.6498	0.2775	0.68933	0.01959
124	0.76138	0.0168	26.9378	0.4894	0.66208	0.01463		0.5838	0.0106	34.6389	0.3949	0.7162	0.01511
125	0.73478	0.0083	24.1839	3.2888	0.57577	0.01188		0.5948	0.0064	27.3202	2.6094	0.62262	0.01355
126	0.80275	0.0099	21.324	0.2735	0.55741	0.01344		0.5997	0.0104	28.0184	0.3027	0.63268	0.01514
127	0.92352	0.0426	21.8575	1.3351	0.48191	0.04731		0.7177	0.0201	27.4726	0.9697	0.7043	0.0484
128	0.88925	0.0112	15.6059	0.1774	0.40166	0.00923		0.836	0.0102	20.536	0.1429	0.56893	0.00966
129	1.11082	0.0131	9.12831	0.0668	0.20984	0.00711		1.085	0.0099	11.8482	0.1686	0.41819	0.00795
130	0.92256	0.0162	4.14403	0.0942	-0.0477	0.00434		1.1802	0.0075	5.0566	0.2345	0.27562	0.00542

## Sheet: Suppl. Figure 7c
MIZ1-BTB
	700 Mhz							950 Mhz
resn	R1	dR1	R2	dR2	NOE	dNOE		R1	dR1	R2	dR2	NOE	dNOE
2	0.82058	0.0113	18.8648	0.2795	0.51774	0.0228		0.69089	0.0127	24.6211	0.1918	0.62894	0.01503
5	0.57565	0.0207	23.5367	0.591	0.58614	0.06465		0.4823	0.0247	30.1487	0.8319	0.55189	0.05248
6	0.7398	0.0163	23.8424	0.4992	0.7139	0.043		0.5817	0.0134	29.6171	0.8233	0.74366	0.02942
7	0.75446	0.0169	21.9385	0.5046	0.7371	0.041		0.5857	0.0168	29.3894	0.6435	0.79639	0.03149
8	0.74108	0.011	27.8303	0.4343	0.64471	0.036		0.5666	0.019	36.3816	0.62739	0.78452	0.03258
9	0.65249	0.0171	24.9793	0.2727	0.7824	0.028		0.4442	0.0205	34.9694	0.58309	0.77761	0.01266
10	0.75456	0.009	24.9652	0.315	0.7706	0.029		0.55179	0.0077	31.9457	0.2191	0.79857	0.01904
11	0.72557	0.0165	24.3731	0.4577	0.7663	0.042		0.5225	0.0177	31.708	0.3234	0.75299	0.02352
12	0.68972	0.0086	26.8129	0.4394	0.73517	0.03		0.507	0.0176	35.4463	0.4288	0.7212	0.02492
13	0.74322	0.0073	23.9407	0.2946	0.73946	0.036		0.5308	0.0084	29.7152	0.2017	0.76631	0.02053
14	0.72075	0.0079	22.5685	0.3787	0.7469	0.036		0.5238	0.0136	29.8381	0.3879	0.73307	0.02103
15	0.73637	0.0083	24.1802	0.4214	0.764	0.035		0.5237	0.0113	31.1524	0.6017	0.7526	0.02001
16	0.68084	0.0101	22.5984	0.3624	0.7606	0.027		0.4903	0.01	27.7383	0.4582	0.7605	0.01686
17	0.69871	0.0105	21.8284	0.3119	0.75862	0.032		0.52669	0.0108	28.6975	0.3236	0.7734	0.01878
18	0.70684	0.0135	23.4188	0.2611	0.7405	0.03		0.5343	0.0063	30.1	0.3505	0.73442	0.01839
19	0.72985	0.0115	23.817	0.3925	0.71504	0.032		0.5392	0.0132	29.2081	0.3348	0.76868	0.02133
20	0.72332	0.0114	22.1354	0.476	0.6871	0.035		0.516	0.0087	27.0494	0.3112	0.66671	0.01825
21	0.74397	0.0121	22.5356	0.5714	0.6979	0.028		0.5661	0.0103	26.9355	1.1376	0.71853	0.0168
22	0.68928	0.0136	21.875	0.3747	0.7139	0.026		0.55089	0.0085	28.695	0.3404	0.69623	0.01775
23	0.76002	0.0101	19.7118	0.3838	0.7594	0.036		0.5406	0.0083	24.4761	0.3201	0.78629	0.02168
24	0.65805	0.0059	18.6524	0.2644	0.69288	0.024		0.5117	0.0059	23.3106	0.2025	0.70121	0.01427
25	0.70181	0.0068	19.66	0.4196	0.6256	0.04		0.5094	0.0084	24.8467	0.1989	0.60929	0.02468
26	0.7383	0.0103	25.4752	0.3677	0.68636	0.029		0.56299	0.019	30.1906	0.3011	0.71174	0.01823
27	0.71444	0.0123	18.4759	0.3889	0.65432	0.031		0.5195	0.0566	19.7476	0.3709	0.6331	0.01394
28	0.71947	0.0188	23.6168	0.54169	0.731	0.05		0.5506	0.023	30.1294	0.4298	0.7177	0.03391
29	0.74044	0.0142	24.5617	0.63759	0.65508	0.034		0.5726	0.0606	24.7705	0.4679	0.67093	0.02209
30	0.7307	0.0132	19.0698	0.2651	0.60624	0.029		0.5718	0.0106	23.8425	0.4811	0.74097	0.02011
31	0.76676	0.0171	19.5845	0.4966	0.5948	0.044		0.6162	0.0113	25.5199	0.7834	0.66152	0.02343
32	0.78527	0.0132	18.0706	0.6322	0.6132	0.029		0.6109	0.0131	21.3833	1.5022	0.68089	0.01849
33	0.76484	0.0081	20.5282	0.4235	0.7054	0.027		0.60319	0.0222	26.9073	0.2809	0.70246	0.0165
34	0.76719	0.0129	20.6759	0.2998	0.68097	0.036		0.6068	0.0323	24.1309	0.3022	0.68461	0.0217
35	0.69614	0.014	21.4627	0.4558	0.7275	0.045		0.5917	0.0545	25.0782	0.4133	0.70575	0.02903
36	0.73541	0.0115	22.0498	0.3895	0.65602	0.037		0.559	0.0184	23.8256	0.6979	0.6571	0.02156
37	0.7032	0.0085	20.8511	0.3183	0.6892	0.027		0.5572	0.0094	25.5743	0.2525	0.67389	0.01599
38	0.70138	0.0141	21.0838	0.3722	0.7368	0.054		0.4999	0.0104	25.7512	0.3311	0.71582	0.02952
39	0.66574	0.013	20.5651	0.5582	0.7332	0.052		0.5019	0.0198	29.4317	0.5584	0.73031	0.0369
40	0.72953	0.0069	21.9594	0.3436	0.7651	0.03		0.5232	0.0082	28.5357	0.2292	0.75917	0.01834
41	0.75242	0.0069	21.0915	0.5374	0.7503	0.04		0.51149	0.0064	25.3618	0.5766	0.74629	0.02072
42	0.73413	0.0132	23.929	0.4013	0.7696	0.045		0.5272	0.0131	31.9033	0.3421	0.76927	0.02385
43	0.75146	0.0085	22.3645	0.4447	0.7866	0.03		0.5449	0.012	29.0152	0.297	0.79551	0.01737
44	0.74804	0.0102	21.6112	0.2756	0.74222	0.027		0.5625	0.016	27.735	0.3475	0.76137	0.0149
45	0.67431	0.0134	21.4667	0.6675	0.7634	0.033		0.5285	0.0098	25.6521	0.67689	0.7563	0.01827
46	0.64179	0.0101	21.7223	0.4197	0.7124	0.026		0.4616	0.0065	29.6202	0.5152	0.68723	0.01431
47	0.7536	0.0201	21.8446	0.7947	0.6193	0.038		0.6243	0.0143	29.9895	0.7473	0.6562	0.02249
48	0.75917	0.0092	22.2427	0.2716	0.71355	0.028		0.5433	0.028	29.7551	0.4119	0.75272	0.0163
49	0.75253	0.0091	19.8904	0.8184	0.7242	0.037		0.5571	0.0078	27.686	0.3406	0.74864	0.02164
50	0.71924	0.0132	23.9162	0.3925	0.7205	0.036		0.5173	0.0083	31.939	0.2721	0.70287	0.02074
51	0.71026	0.0136	22.9535	0.5996	0.7117	0.033		0.525	0.0059	30.6291	0.6866	0.74311	0.01952
52	0.77618	0.012	23.0672	0.3615	0.68787	0.031		0.6018	0.0127	29.5002	0.3409	0.76352	0.01834
53	0.73734	0.0162	20.6372	0.338	0.67989	0.032		0.5501	0.0106	29.1803	0.3741	0.68632	0.01917
54	0.76377	0.0146	23.3179	0.536	0.61129	0.032		0.6518	0.023	32.9111	0.3495	0.62417	0.02188
55	0.82743	0.0133	19.2279	0.3456	0.5067	0.026		0.7246	0.0199	24.7917	0.3555	0.61689	0.01567
56	0.8331	0.0079	23.8599	0.2221	0.59655	0.053		0.7276	0.034	26.6447	0.3808	0.71174	0.01823
57	0.92437	0.019	20.8804	0.4773	0.3629	0.047		0.9415	0.0263	21.415	0.4649	0.55909	0.02506
58	0.89281	0.0169	17.0394	0.3993	0.3265	0.035		0.8551	0.0258	20.1729	0.3188	0.51495	0.01828
60	1.01768	0.014	21.1855	0.3024	0.4274	0.032		0.9101	0.0258	22.0804	0.243	0.57947	0.01705
62	0.94021	0.0357	23.2607	0.4903	0.2831	0.038		1.0069	0.0502	25.4766	0.4237	0.52758	0.02547
65	0.78923	0.0316	22.1992	0.6683	0.40144	0.052		0.7687	0.0417	29.8748	0.6722	0.61897	0.03368
67	0.73637	0.0301	20.8024	2.5603	0.6268	0.056		0.6041	0.057	26.9381	0.9991	0.66808	0.05252
68	0.69282	0.0106	26.976	0.5093	0.7187	0.034		0.5447	0.041	32.9912	0.3952	0.70165	0.01966
69	0.71273	0.0074	21.8001	0.736	0.70597	0.024		0.5593	0.0245	27.9666	1.0265	0.70004	0.01851
70	0.71016	0.012	23.4256	0.2058	0.7427	0.02		0.5093	0.0616	31.54	0.3399	0.72526	0.01436
71	0.69677	0.0078	24.1514	3.1483	0.723	0.032		0.495	0.027	32.9465	0.8239	0.70045	0.01963
72	0.66501	0.0108	26.1975	0.5084	0.7026	0.033		0.495	0.0263	33.0659	0.5081	0.76221	0.02133
73	0.65623	0.0195	24.9793	0.2727	0.78132	0.033		0.505	0.0625	34.7577	0.2919	0.79376	0.01656
74	0.61375	0.0107	27.8429	0.56299	0.7477	0.04		0.4743	0.0097	37.5148	0.4006	0.73041	0.02529
75	0.5855	0.0064	26.1594	0.3862	0.7815	0.03		0.4149	0.0073	31.6851	0.3449	0.7868	0.01758
76	0.67462	0.0145	25.6816	0.34	0.70303	0.026		0.5094	0.012	34.1443	0.6403	0.75472	0.01921
77	0.66747	0.0096	24.5421	0.3569	0.7306	0.017		0.5321	0.0282	31.9639	0.3304	0.71304	0.01239
78	0.67013	0.0204	28.0965	0.7617	0.7509	0.047		0.4563	0.0109	34.0376	1.0226	0.72562	0.02806
79	0.6711	0.0116	21.5504	0.9126	0.7262	0.043		0.474	0.0092	30.3399	0.9838	0.72254	0.02496
80	0.73466	0.0105	23.7721	0.3378	0.7024	0.039		0.5596	0.0101	30.9603	0.2934	0.67718	0.02087
81	0.72097	0.0075	22.2805	0.4345	0.7207	0.027		0.5453	0.0072	29.4244	0.2683	0.70098	0.01551
82	0.72001	0.0096	21.3499	0.3352	0.6672	0.038		0.5369	0.0168	26.7835	0.4774	0.70399	0.03173
83	0.78089	0.0161	26.1792	0.3145	0.6016	0.032		0.6411	0.0163	37.9383	0.51649	0.66922	0.02823
84	0.73744	0.0071	18.3534	0.3007	0.5247	0.025		0.6025	0.0076	23.5054	0.3624	0.54613	0.01733
85	0.76751	0.0111	21.1906	0.3414	0.65358	0.027		0.58	0.0065	27.5503	0.2491	0.70024	0.02178
87	0.7735	0.0099	19.1156	0.4278	0.651	0.033		0.5724	0.0116	25.6252	0.4337	0.64809	0.01808
88	0.71872	0.0157	20.0123	0.52159	0.63851	0.025		0.5522	0.0087	25.467	0.2072	0.71582	0.02952
89	0.70995	0.0283	22.4967	0.6663	0.6796	0.027		0.5492	0.0236	29.9019	0.5304	0.73089	0.01327
90	0.71647	0.0092	22.7267	0.5424	0.70279	0.022		0.5451	0.0057	30.493	0.332	0.73376	0.0141
91	0.72642	0.0086	20.316	0.1819	0.73611	0.025		0.5208	0.0067	27.2776	0.2367	0.74458	0.01582
92	0.71614	0.011	24.782	0.4375	0.7445	0.034		0.508	0.011	30.9571	0.2985	0.74764	0.02161
93	0.70813	0.0111	24.5084	0.3431	0.7699	0.028		0.5268	0.0058	31.8873	0.3939	0.77122	0.01765
94	0.74697	0.0068	23.2159	0.2328	0.7402	0.023		0.5532	0.0063	29.8789	0.1673	0.74013	0.01437
95	0.74033	0.0137	22.2436	0.51	0.7483	0.024		0.4954	0.0189	27.8786	0.3251	0.7379	0.01508
96	0.70556	0.0096	26.5786	0.3415	0.7276	0.028		0.5261	0.0132	32.6176	0.2467	0.7133	0.01809
97	0.68662	0.0156	21.5479	0.3977	0.7092	0.033		0.5371	0.0122	28.2452	0.3226	0.70897	0.01458
98	0.77136	0.0094	22.3546	0.2707	0.7496	0.029		0.5605	0.0072	27.411	0.3096	0.76001	0.01624
99	0.70053	0.0172	22.7497	0.7272	0.69619	0.038		0.4886	0.0043	29.7618	0.1652	0.76892	0.02442
100	0.6404	0.0064	25.9851	0.2705	0.7204	0.03		0.4807	0.0088	35.1916	0.4325	0.71752	0.0161
101	0.62242	0.0103	24.3291	0.453	0.67271	0.03		0.4338	0.0051	28.0288	0.3163	0.66178	0.01766
102	0.61739	0.0098	21.8792	0.3989	0.7251	0.035		0.5191	0.0079	27.2522	0.363	0.70867	0.01774
103	0.73702	0.0198	22.4493	0.5959	0.6485	0.065		0.581	0.0191	29.4692	0.3457	0.70134	0.02686
104	0.74804	0.0144	22.673	0.4294	0.6634	0.031		0.549	0.0071	26.8963	0.3965	0.73731	0.02065
105	0.68298	0.017	26.2846	0.4058	0.7566	0.044		0.4978	0.0128	34.5032	0.4451	0.75041	0.02582
106	0.66125	0.0116	23.4366	0.3024	0.7196	0.025		0.4928	0.0074	31.4507	0.3613	0.70897	0.01458
107	0.69871	0.0072	23.8514	0.3055	0.76	0.021		0.5354	0.0056	31.1595	0.3392	0.75521	0.01282
108	0.69871	0.0063	22.9486	0.3486	0.7464	0.031		0.4871	0.0072	29.552	0.2567	0.73203	0.01976
109	0.58978	0.0279	22.8074	0.6965	0.6812	0.123		0.4761	0.066	32.1412	0.2491	0.74247	0.01103
110	0.69336	0.0069	25.061	0.3119	0.72019	0.022		0.543	0.0085	32.1733	0.2818	0.71944	0.01485
111	0.72696	0.0094	21.8354	0.3606	0.68275	0.02123		0.5372	0.0047	27.4709	0.1877	0.71387	0.01307
112	0.74333	0.0074	21.3631	0.2882	0.59866	0.02499		0.601	0.0083	27.1215	0.2051	0.61268	0.01647
113	0.86638	0.0066	17.2234	0.311	0.51757	0.01865		0.7689	0.0133	22.8211	0.4098	0.59341	0.01096

## Sheet: Suppl. Figure 8 - LRF
SEC-MALS data for KAISO-BTB, LRF-BTB and MIZ1-BTB
LRF
differential refractive index data:
time (min)	differential refractive index (RIU)
-0.339959	-1.36901e-07
-0.324169	-1.36134e-07
-0.308379	-1.3411e-07
-0.292589	-1.14181e-07
-0.276799	-9.32913e-08
-0.261009	-9.05193e-08
-0.245219	-9.5203e-08
-0.229429	-1.02441e-07
-0.213639	-1.05786e-07
-0.197849	-1.07718e-07
-0.182059	-1.13086e-07
-0.166269	-1.17514e-07
-0.150479	-1.21929e-07
-0.134689	-1.24889e-07
-0.118899	-1.25503e-07
-0.103109	-1.28773e-07
-0.0873192	-1.30569e-07
-0.0715292	-1.30621e-07
-0.0557392	-1.30916e-07
-0.0399493	-1.29978e-07
-0.0241593	-1.28913e-07
-0.00836933	-1.28754e-07
0.00742064	-1.28237e-07
0.0232106	-1.30461e-07
0.0390006	-1.31917e-07
0.0547906	-1.32205e-07
0.0705805	-1.33561e-07
0.0863705	-1.34049e-07
0.10216	-1.34465e-07
0.11795	-1.35749e-07
0.13374	-1.35375e-07
0.14953	-1.37151e-07
0.16532	-1.38297e-07
0.18111	-1.38309e-07
0.1969	-1.38535e-07
0.21269	-1.39057e-07
0.22848	-1.41223e-07
0.24427	-1.42539e-07
0.26006	-1.41744e-07
0.27585	-1.41021e-07
0.29164	-1.41352e-07
0.30743	-1.41392e-07
0.32322	-1.39692e-07
0.33901	-1.37711e-07
0.3548	-1.38043e-07
0.37059	-1.37312e-07
0.38638	-1.36367e-07
0.40217	-1.36045e-07
0.41796	-1.35764e-07
0.43375	-1.35896e-07
0.44954	-1.35915e-07
0.46533	-1.34552e-07
0.48112	-1.34261e-07
0.49691	-1.33357e-07
0.5127	-1.33081e-07
0.52849	-1.33847e-07
0.54428	-1.33976e-07
0.56007	-1.3431e-07
0.57586	-1.34394e-07
0.59165	-1.31675e-07
0.60744	-1.30189e-07
0.62323	-1.30301e-07
0.63902	-1.29824e-07
0.654809	-1.28087e-07
0.670599	-1.29749e-07
0.686389	-1.30924e-07
0.702179	-1.29545e-07
0.717969	-1.3007e-07
0.733759	-1.29443e-07
0.749549	-1.27674e-07
0.765339	-1.26015e-07
0.781129	-1.25423e-07
0.796919	-1.26574e-07
0.812709	-1.26576e-07
0.828499	-1.26472e-07
0.844289	-1.27099e-07
0.860079	-1.26042e-07
0.875869	-1.2501e-07
0.891659	-1.23906e-07
0.907449	-1.26415e-07
0.923239	-1.26295e-07
0.939029	-1.2585e-07
0.954819	-1.26696e-07
0.970609	-1.27284e-07
0.986399	-1.26174e-07
1.00219	-1.26682e-07
1.01798	-1.27362e-07
1.03377	-1.27925e-07
1.04956	-1.29044e-07
1.06535	-1.26369e-07
1.08114	-1.27832e-07
1.09693	-1.28733e-07
1.11272	-1.27671e-07
1.12851	-1.26588e-07
1.1443	-1.26571e-07
1.16009	-1.25623e-07
1.17588	-1.2578e-07
1.19167	-1.25399e-07
1.20746	-1.23884e-07
1.22325	-1.2366e-07
1.23904	-1.24032e-07
1.25483	-1.24827e-07
1.27062	-1.25045e-07
1.28641	-1.23773e-07
1.3022	-1.22919e-07
1.31799	-1.22498e-07
1.33378	-1.2284e-07
1.34957	-1.23448e-07
1.36536	-1.2485e-07
1.38115	-1.2509e-07
1.39694	-1.23509e-07
1.41273	-1.24196e-07
1.42852	-1.25403e-07
1.44431	-1.25305e-07
1.4601	-1.25736e-07
1.47589	-1.25117e-07
1.49168	-1.24873e-07
1.50747	-1.26113e-07
1.52326	-1.25481e-07
1.53905	-1.24115e-07
1.55484	-1.23339e-07
1.57063	-1.23206e-07
1.58642	-1.23579e-07
1.60221	-1.2445e-07
1.618	-1.24829e-07
1.63379	-1.25803e-07
1.64958	-1.26386e-07
1.66537	-1.26729e-07
1.68116	-1.26158e-07
1.69695	-1.25498e-07
1.71274	-1.25886e-07
1.72853	-1.25288e-07
1.74432	-1.26975e-07
1.76011	-1.29385e-07
1.7759	-1.29575e-07
1.79169	-1.30053e-07
1.80748	-1.30181e-07
1.82327	-1.2937e-07
1.83906	-1.29734e-07
1.85485	-1.30527e-07
1.87064	-1.28772e-07
1.88643	-1.28894e-07
1.90222	-1.29029e-07
1.91801	-1.28619e-07
1.9338	-1.26544e-07
1.94959	-1.24275e-07
1.96538	-1.26219e-07
1.98117	-1.28509e-07
1.99696	-1.26667e-07
2.01275	-1.24794e-07
2.02854	-1.25268e-07
2.04433	-1.23158e-07
2.06012	-1.23147e-07
2.07591	-1.24378e-07
2.0917	-1.24589e-07
2.10749	-1.26579e-07
2.12328	-1.27017e-07
2.13907	-1.25903e-07
2.15486	-1.25311e-07
2.17065	-1.25522e-07
2.18644	-1.28086e-07
2.20223	-1.28763e-07
2.21802	-1.27343e-07
2.23381	-1.27098e-07
2.2496	-1.26726e-07
2.26539	-1.26327e-07
2.28118	-1.27371e-07
2.29697	-1.27638e-07
2.31276	-1.26656e-07
2.32855	-1.25129e-07
2.34434	-1.24473e-07
2.36013	-1.22939e-07
2.37592	-1.21746e-07
2.39171	-1.19831e-07
2.4075	-1.20605e-07
2.42329	-1.19138e-07
2.43908	-1.17342e-07
2.45487	-1.1672e-07
2.47066	-1.16178e-07
2.48645	-1.15876e-07
2.50224	-1.16522e-07
2.51803	-1.16305e-07
2.53382	-1.15153e-07
2.54961	-1.15989e-07
2.5654	-1.16789e-07
2.58119	-1.15537e-07
2.59698	-1.14582e-07
2.61277	-1.14276e-07
2.62856	-1.14574e-07
2.64435	-1.12879e-07
2.66014	-1.12465e-07
2.67593	-1.12692e-07
2.69172	-1.11686e-07
2.70751	-1.10935e-07
2.7233	-1.11339e-07
2.73909	-1.13059e-07
2.75488	-1.11743e-07
2.77067	-1.10088e-07
2.78646	-1.1037e-07
2.80225	-1.08402e-07
2.81804	-1.08052e-07
2.83383	-1.0835e-07
2.84962	-1.07107e-07
2.86541	-1.06998e-07
2.8812	-1.07198e-07
2.89699	-1.07752e-07
2.91278	-1.06748e-07
2.92857	-1.05703e-07
2.94436	-1.05967e-07
2.96015	-1.0567e-07
2.97594	-1.06853e-07
2.99173	-1.06436e-07
3.00752	-1.05473e-07
3.02331	-1.05323e-07
3.0391	-1.04178e-07
3.05489	-1.01804e-07
3.07068	-1.01665e-07
3.08647	-1.0163e-07
3.10226	-1.02773e-07
3.11805	-1.02353e-07
3.13384	-1.00518e-07
3.14962	-1.00763e-07
3.16541	-1.00001e-07
3.1812	-9.75197e-08
3.19699	-9.84111e-08
3.21278	-9.77443e-08
3.22857	-9.7265e-08
3.24436	-9.63428e-08
3.26015	-9.50603e-08
3.27594	-9.59593e-08
3.29173	-9.62769e-08
3.30752	-9.40939e-08
3.32331	-9.22653e-08
3.3391	-9.27494e-08
3.35489	-9.28854e-08
3.37068	-9.24497e-08
3.38647	-9.33506e-08
3.40226	-9.49039e-08
3.41805	-9.42861e-08
3.43384	-9.33042e-08
3.44963	-9.26553e-08
3.46542	-9.27091e-08
3.48121	-9.08343e-08
3.497	-8.94603e-08
3.51279	-9.04977e-08
3.52858	-9.10545e-08
3.54437	-9.05736e-08
3.56016	-8.94327e-08
3.57595	-8.93716e-08
3.59174	-9.04996e-08
3.60753	-9.08214e-08
3.62332	-9.02883e-08
3.63911	-9.01261e-08
3.6549	-8.88907e-08
3.67069	-8.91606e-08
3.68648	-8.72895e-08
3.70227	-8.51437e-08
3.71806	-8.54136e-08
3.73385	-8.53704e-08
3.74964	-8.54819e-08
3.76543	-8.63512e-08
3.78122	-8.78758e-08
3.79701	-8.64626e-08
3.8128	-8.64639e-08
3.82859	-8.6387e-08
3.84438	-8.58662e-08
3.86017	-8.90306e-08
3.87596	-9.06438e-08
3.89175	-9.10971e-08
3.90754	-9.20416e-08
3.92333	-9.45447e-08
3.93912	-9.51443e-08
3.95491	-9.51342e-08
3.9707	-9.5306e-08
3.98649	-9.58636e-08
4.00228	-9.66234e-08
4.01807	-9.78918e-08
4.03386	-9.85576e-08
4.04965	-9.97386e-08
4.06544	-9.89853e-08
4.08123	-9.60556e-08
4.09702	-9.75793e-08
4.11281	-1.00141e-07
4.1286	-9.89025e-08
4.14439	-9.99035e-08
4.16018	-1.02932e-07
4.17597	-1.04115e-07
4.19176	-1.03694e-07
4.20755	-1.04185e-07
4.22334	-1.04634e-07
4.23913	-1.04017e-07
4.25492	-1.03594e-07
4.27071	-1.0337e-07
4.2865	-1.05222e-07
4.30229	-1.04967e-07
4.31808	-1.04714e-07
4.33387	-1.04255e-07
4.34966	-1.05162e-07
4.36545	-1.0724e-07
4.38124	-1.08561e-07
4.39703	-1.11211e-07
4.41282	-1.09922e-07
4.42861	-1.08534e-07
4.4444	-1.11542e-07
4.46019	-1.1337e-07
4.47598	-1.13696e-07
4.49177	-1.14272e-07
4.50756	-1.15715e-07
4.52335	-1.16161e-07
4.53914	-1.15528e-07
4.55493	-1.16097e-07
4.57072	-1.17798e-07
4.58651	-1.16635e-07
4.6023	-1.16396e-07
4.61809	-1.1871e-07
4.63388	-1.21015e-07
4.64967	-1.20675e-07
4.66546	-1.18442e-07
4.68125	-1.20018e-07
4.69704	-1.21539e-07
4.71283	-1.21958e-07
4.72862	-1.21634e-07
4.74441	-1.20921e-07
4.7602	-1.19036e-07
4.77599	-1.19879e-07
4.79178	-1.2143e-07
4.80757	-1.21558e-07
4.82336	-1.23562e-07
4.83915	-1.25788e-07
4.85494	-1.24884e-07
4.87073	-1.2426e-07
4.88652	-1.25732e-07
4.90231	-1.25128e-07
4.9181	-1.24444e-07
4.93389	-1.25764e-07
4.94968	-1.27207e-07
4.96547	-1.28213e-07
4.98126	-1.29057e-07
4.99705	-1.2917e-07
5.01284	-1.30203e-07
5.02863	-1.30028e-07
5.04442	-1.30169e-07
5.06021	-1.2879e-07
5.076	-1.30078e-07
5.09179	-1.31534e-07
5.10758	-1.32026e-07
5.12337	-1.33298e-07
5.13916	-1.34894e-07
5.15495	-1.36085e-07
5.17074	-1.35257e-07
5.18653	-1.3536e-07
5.20232	-1.3697e-07
5.21811	-1.37104e-07
5.2339	-1.36151e-07
5.24969	-1.36404e-07
5.26548	-1.37703e-07
5.28127	-1.39216e-07
5.29706	-1.37426e-07
5.31285	-1.36433e-07
5.32864	-1.35358e-07
5.34443	-1.36361e-07
5.36022	-1.36624e-07
5.37601	-1.35516e-07
5.3918	-1.37039e-07
5.40759	-1.3733e-07
5.42338	-1.36604e-07
5.43917	-1.36748e-07
5.45496	-1.37837e-07
5.47075	-1.39957e-07
5.48654	-1.41325e-07
5.50233	-1.41678e-07
5.51812	-1.42775e-07
5.53391	-1.42671e-07
5.5497	-1.43025e-07
5.56549	-1.44967e-07
5.58128	-1.47446e-07
5.59707	-1.47597e-07
5.61286	-1.47475e-07
5.62865	-1.47818e-07
5.64444	-1.47596e-07
5.66023	-1.48987e-07
5.67602	-1.49627e-07
5.69181	-1.49681e-07
5.7076	-1.49622e-07
5.72339	-1.50623e-07
5.73918	-1.52411e-07
5.75497	-1.52136e-07
5.77076	-1.52456e-07
5.78655	-1.5281e-07
5.80234	-1.54132e-07
5.81813	-1.56209e-07
5.83392	-1.558e-07
5.84971	-1.56445e-07
5.8655	-1.56122e-07
5.88129	-1.55658e-07
5.89708	-1.57366e-07
5.91287	-1.58929e-07
5.92866	-1.59437e-07
5.94445	-1.59974e-07
5.96024	-1.60475e-07
5.97603	-1.61444e-07
5.99182	-1.63838e-07
6.00761	-1.64107e-07
6.0234	-1.63271e-07
6.03919	-1.63891e-07
6.05498	-1.65444e-07
6.07077	-1.65545e-07
6.08656	-1.64396e-07
6.10235	-1.6372e-07
6.11814	-1.65039e-07
6.13393	-1.66493e-07
6.14972	-1.67124e-07
6.16551	-1.66696e-07
6.1813	-1.67641e-07
6.19709	-1.69358e-07
6.21288	-1.7082e-07
6.22867	-1.71605e-07
6.24446	-1.70877e-07
6.26025	-1.71161e-07
6.27604	-1.71047e-07
6.29183	-1.69734e-07
6.30762	-1.7099e-07
6.32341	-1.7224e-07
6.3392	-1.71541e-07
6.35499	-1.69699e-07
6.37078	-1.70914e-07
6.38657	-1.72111e-07
6.40236	-1.70193e-07
6.41815	-1.69698e-07
6.43394	-1.70898e-07
6.44973	-1.70848e-07
6.46552	-1.70449e-07
6.48131	-1.69788e-07
6.4971	-1.70066e-07
6.51289	-1.70799e-07
6.52868	-1.70716e-07
6.54447	-1.7011e-07
6.56026	-1.71784e-07
6.57605	-1.72779e-07
6.59184	-1.7109e-07
6.60763	-1.69736e-07
6.62342	-1.69292e-07
6.63921	-1.71144e-07
6.655	-1.71785e-07
6.67079	-1.68895e-07
6.68658	-1.67949e-07
6.70237	-1.69281e-07
6.71816	-1.6962e-07
6.73395	-1.70467e-07
6.74974	-1.71972e-07
6.76553	-1.72354e-07
6.78132	-1.72593e-07
6.79711	-1.74213e-07
6.8129	-1.74533e-07
6.82869	-1.73213e-07
6.84448	-1.72178e-07
6.86027	-1.6988e-07
6.87606	-1.70283e-07
6.89185	-1.70836e-07
6.90764	-1.70147e-07
6.92343	-1.6944e-07
6.93922	-1.69594e-07
6.95501	-1.70332e-07
6.9708	-1.69548e-07
6.98659	-1.68862e-07
7.00238	-1.70567e-07
7.01817	-1.69768e-07
7.03396	-1.70687e-07
7.04975	-1.71715e-07
7.06554	-1.71132e-07
7.08133	-1.72289e-07
7.09712	-1.70624e-07
7.11291	-1.69169e-07
7.1287	-1.69613e-07
7.14449	-1.69969e-07
7.16028	-1.69793e-07
7.17607	-1.67099e-07
7.19186	-1.66631e-07
7.20765	-1.67098e-07
7.22344	-1.65117e-07
7.23923	-1.64959e-07
7.25502	-1.65299e-07
7.27081	-1.64755e-07
7.2866	-1.66096e-07
7.30239	-1.66293e-07
7.31818	-1.63348e-07
7.33397	-1.6221e-07
7.34976	-1.60373e-07
7.36555	-1.59609e-07
7.38134	-1.59477e-07
7.39713	-1.56618e-07
7.41292	-1.56876e-07
7.42871	-1.5839e-07
7.4445	-1.5756e-07
7.46029	-1.56935e-07
7.47608	-1.56587e-07
7.49187	-1.53987e-07
7.50766	-1.51564e-07
7.52345	-1.50465e-07
7.53924	-1.51273e-07
7.55503	-1.51217e-07
7.57082	-1.50842e-07
7.58661	-1.4996e-07
7.6024	-1.49238e-07
7.61819	-1.47894e-07
7.63398	-1.46263e-07
7.64977	-1.46029e-07
7.66556	-1.46299e-07
7.68135	-1.45277e-07
7.69714	-1.44144e-07
7.71293	-1.41791e-07
7.72872	-1.4065e-07
7.74451	-1.39926e-07
7.7603	-1.39463e-07
7.77609	-1.38099e-07
7.79188	-1.37043e-07
7.80767	-1.3666e-07
7.82346	-1.34034e-07
7.83925	-1.31752e-07
7.85504	-1.30872e-07
7.87083	-1.31476e-07
7.88662	-1.288e-07
7.90241	-1.26733e-07
7.9182	-1.27822e-07
7.93399	-1.2742e-07
7.94978	-1.25816e-07
7.96557	-1.25725e-07
7.98136	-1.25646e-07
7.99715	-1.26921e-07
8.01294	-1.26636e-07
8.02873	-1.24405e-07
8.04452	-1.22741e-07
8.06031	-1.2418e-07
8.0761	-1.24415e-07
8.09189	-1.22712e-07
8.10768	-1.23058e-07
8.12347	-1.24173e-07
8.13926	-1.23662e-07
8.15505	-1.22386e-07
8.17084	-1.21302e-07
8.18663	-1.21484e-07
8.20242	-1.22086e-07
8.21821	-1.21537e-07
8.234	-1.19505e-07
8.24979	-1.18735e-07
8.26558	-1.18964e-07
8.28137	-1.17496e-07
8.29716	-1.17202e-07
8.31295	-1.16384e-07
8.32874	-1.16974e-07
8.34453	-1.16595e-07
8.36032	-1.14983e-07
8.37611	-1.15049e-07
8.3919	-1.14567e-07
8.40769	-1.13911e-07
8.42348	-1.14715e-07
8.43927	-1.16957e-07
8.45506	-1.16729e-07
8.47085	-1.14191e-07
8.48664	-1.14826e-07
8.50243	-1.15212e-07
8.51822	-1.15152e-07
8.53401	-1.15024e-07
8.5498	-1.13257e-07
8.56559	-1.11286e-07
8.58138	-1.10708e-07
8.59717	-1.10078e-07
8.61296	-1.10539e-07
8.62875	-1.11236e-07
8.64454	-1.11769e-07
8.66033	-1.11554e-07
8.67612	-1.10836e-07
8.69191	-1.09916e-07
8.70769	-1.09692e-07
8.72348	-1.10115e-07
8.73927	-1.0986e-07
8.75506	-1.09604e-07
8.77085	-1.09909e-07
8.78664	-1.10345e-07
8.80243	-1.09497e-07
8.81822	-1.09607e-07
8.83401	-1.12348e-07
8.8498	-1.13628e-07
8.86559	-1.1226e-07
8.88138	-1.11618e-07
8.89717	-1.12035e-07
8.91296	-1.13537e-07
8.92875	-1.14676e-07
8.94454	-1.13442e-07
8.96033	-1.14415e-07
8.97612	-1.14914e-07
8.99191	-1.12282e-07
9.0077	-1.11893e-07
9.02349	-1.13208e-07
9.03928	-1.13867e-07
9.05507	-1.13045e-07
9.07086	-1.12015e-07
9.08665	-1.12618e-07
9.10244	-1.12195e-07
9.11823	-1.11458e-07
9.13402	-1.13138e-07
9.14981	-1.12574e-07
9.1656	-1.11996e-07
9.18139	-1.11508e-07
9.19718	-1.1157e-07
9.21297	-1.12261e-07
9.22876	-1.1168e-07
9.24455	-1.12095e-07
9.26034	-1.13462e-07
9.27613	-1.11861e-07
9.29192	-1.11714e-07
9.30771	-1.12647e-07
9.3235	-1.12622e-07
9.33929	-1.12899e-07
9.35508	-1.12481e-07
9.37087	-1.12849e-07
9.38666	-1.14084e-07
9.40245	-1.12922e-07
9.41824	-1.13551e-07
9.43403	-1.14213e-07
9.44982	-1.15663e-07
9.46561	-1.16139e-07
9.4814	-1.1625e-07
9.49719	-1.16485e-07
9.51298	-1.16297e-07
9.52877	-1.15531e-07
9.54456	-1.16762e-07
9.56035	-1.15963e-07
9.57614	-1.15617e-07
9.59193	-1.17062e-07
9.60772	-1.16758e-07
9.62351	-1.18025e-07
9.6393	-1.18986e-07
9.65509	-1.17484e-07
9.67088	-1.16997e-07
9.68667	-1.1731e-07
9.70246	-1.18446e-07
9.71825	-1.18684e-07
9.73404	-1.19811e-07
9.74983	-1.21463e-07
9.76562	-1.21807e-07
9.78141	-1.19523e-07
9.7972	-1.20197e-07
9.81299	-1.21974e-07
9.82878	-1.21647e-07
9.84457	-1.22462e-07
9.86036	-1.24466e-07
9.87615	-1.26413e-07
9.89194	-1.26308e-07
9.90773	-1.25332e-07
9.92352	-1.26657e-07
9.93931	-1.28549e-07
9.9551	-1.27701e-07
9.97089	-1.27027e-07
9.98668	-1.26335e-07
10.0025	-1.25879e-07
10.0183	-1.25512e-07
10.0341	-1.26354e-07
10.0498	-1.27415e-07
10.0656	-1.28164e-07
10.0814	-1.29541e-07
10.0972	-1.29404e-07
10.113	-1.27943e-07
10.1288	-1.27371e-07
10.1446	-1.26856e-07
10.1604	-1.26034e-07
10.1762	-1.26308e-07
10.192	-1.2793e-07
10.2077	-1.28959e-07
10.2235	-1.30293e-07
10.2393	-1.30338e-07
10.2551	-1.29146e-07
10.2709	-1.28613e-07
10.2867	-1.27807e-07
10.3025	-1.28238e-07
10.3183	-1.27588e-07
10.3341	-1.25091e-07
10.3499	-1.23816e-07
10.3656	-1.2467e-07
10.3814	-1.26025e-07
10.3972	-1.26364e-07
10.413	-1.26274e-07
10.4288	-1.25299e-07
10.4446	-1.24802e-07
10.4604	-1.26308e-07
10.4762	-1.26677e-07
10.492	-1.27016e-07
10.5078	-1.28e-07
10.5235	-1.29024e-07
10.5393	-1.27991e-07
10.5551	-1.29044e-07
10.5709	-1.28811e-07
10.5867	-1.29082e-07
10.6025	-1.29836e-07
10.6183	-1.29352e-07
10.6341	-1.28771e-07
10.6499	-1.29187e-07
10.6657	-1.28927e-07
10.6814	-1.29302e-07
10.6972	-1.30089e-07
10.713	-1.3196e-07
10.7288	-1.32424e-07
10.7446	-1.31469e-07
10.7604	-1.3064e-07
10.7762	-1.30695e-07
10.792	-1.32697e-07
10.8078	-1.34271e-07
10.8236	-1.33903e-07
10.8393	-1.33457e-07
10.8551	-1.33703e-07
10.8709	-1.33927e-07
10.8867	-1.32413e-07
10.9025	-1.33728e-07
10.9183	-1.34376e-07
10.9341	-1.33486e-07
10.9499	-1.32882e-07
10.9657	-1.31718e-07
10.9815	-1.31179e-07
10.9972	-1.30231e-07
11.013	-1.31694e-07
11.0288	-1.33037e-07
11.0446	-1.34106e-07
11.0604	-1.33865e-07
11.0762	-1.33619e-07
11.092	-1.33066e-07
11.1078	-1.31365e-07
11.1236	-1.33051e-07
11.1394	-1.33422e-07
11.1551	-1.32919e-07
11.1709	-1.33885e-07
11.1867	-1.34478e-07
11.2025	-1.34807e-07
11.2183	-1.35035e-07
11.2341	-1.37601e-07
11.2499	-1.38285e-07
11.2657	-1.36795e-07
11.2815	-1.37273e-07
11.2973	-1.38897e-07
11.313	-1.38457e-07
11.3288	-1.37239e-07
11.3446	-1.38606e-07
11.3604	-1.40916e-07
11.3762	-1.41108e-07
11.392	-1.39948e-07
11.4078	-1.40663e-07
11.4236	-1.40091e-07
11.4394	-1.39777e-07
11.4552	-1.38953e-07
11.4709	-1.39547e-07
11.4867	-1.40277e-07
11.5025	-1.37442e-07
11.5183	-1.34848e-07
11.5341	-1.35785e-07
11.5499	-1.38334e-07
11.5657	-1.3936e-07
11.5815	-1.38427e-07
11.5973	-1.37554e-07
11.613	-1.38336e-07
11.6288	-1.40325e-07
11.6446	-1.38212e-07
11.6604	-1.36906e-07
11.6762	-1.36607e-07
11.692	-1.37328e-07
11.7078	-1.36973e-07
11.7236	-1.36692e-07
11.7394	-1.37613e-07
11.7552	-1.38855e-07
11.7709	-1.38031e-07
11.7867	-1.37775e-07
11.8025	-1.37934e-07
11.8183	-1.37977e-07
11.8341	-1.37662e-07
11.8499	-1.37359e-07
11.8657	-1.36964e-07
11.8815	-1.37002e-07
11.8973	-1.37187e-07
11.9131	-1.3621e-07
11.9288	-1.36305e-07
11.9446	-1.37485e-07
11.9604	-1.36481e-07
11.9762	-1.36605e-07
11.992	-1.34446e-07
12.0078	-1.35096e-07
12.0236	-1.36652e-07
12.0394	-1.35378e-07
12.0552	-1.34025e-07
12.071	-1.35088e-07
12.0867	-1.34271e-07
12.1025	-1.33342e-07
12.1183	-1.35836e-07
12.1341	-1.35647e-07
12.1499	-1.34793e-07
12.1657	-1.35172e-07
12.1815	-1.3322e-07
12.1973	-1.33774e-07
12.2131	-1.3528e-07
12.2289	-1.33212e-07
12.2446	-1.32602e-07
12.2604	-1.33431e-07
12.2762	-1.31375e-07
12.292	-1.3131e-07
12.3078	-1.32105e-07
12.3236	-1.31375e-07
12.3394	-1.33213e-07
12.3552	-1.32926e-07
12.371	-1.32287e-07
12.3868	-1.33746e-07
12.4025	-1.32521e-07
12.4183	-1.32604e-07
12.4341	-1.30419e-07
12.4499	-1.31423e-07
12.4657	-1.32519e-07
12.4815	-1.3263e-07
12.4973	-1.29393e-07
12.5131	-1.28434e-07
12.5289	-1.30552e-07
12.5447	-1.31308e-07
12.5604	-1.30505e-07
12.5762	-1.29733e-07
12.592	-1.29955e-07
12.6078	-1.30802e-07
12.6236	-1.29028e-07
12.6394	-1.28805e-07
12.6552	-1.28827e-07
12.671	-1.27246e-07
12.6868	-1.27926e-07
12.7026	-1.2944e-07
12.7183	-1.28653e-07
12.7341	-1.27918e-07
12.7499	-1.27141e-07
12.7657	-1.2769e-07
12.7815	-1.28705e-07
12.7973	-1.26799e-07
12.8131	-1.25595e-07
12.8289	-1.24481e-07
12.8447	-1.25319e-07
12.8605	-1.25695e-07
12.8762	-1.2496e-07
12.892	-1.25216e-07
12.9078	-1.25114e-07
12.9236	-1.23565e-07
12.9394	-1.22485e-07
12.9552	-1.2364e-07
12.971	-1.2447e-07
12.9868	-1.24206e-07
13.0026	-1.23477e-07
13.0184	-1.23298e-07
13.0341	-1.22343e-07
13.0499	-1.21809e-07
13.0657	-1.23144e-07
13.0815	-1.23112e-07
13.0973	-1.23068e-07
13.1131	-1.24368e-07
13.1289	-1.24078e-07
13.1447	-1.21692e-07
13.1605	-1.21677e-07
13.1763	-1.2282e-07
13.192	-1.24501e-07
13.2078	-1.24484e-07
13.2236	-1.23684e-07
13.2394	-1.23431e-07
13.2552	-1.23246e-07
13.271	-1.22582e-07
13.2868	-1.23438e-07
13.3026	-1.22846e-07
13.3184	-1.22511e-07
13.3342	-1.21138e-07
13.3499	-1.22473e-07
13.3657	-1.23215e-07
13.3815	-1.22064e-07
13.3973	-1.22047e-07
13.4131	-1.22392e-07
13.4289	-1.20373e-07
13.4447	-1.20667e-07
13.4605	-1.19816e-07
13.4763	-1.18495e-07
13.4921	-1.17343e-07
13.5078	-1.18446e-07
13.5236	-1.19042e-07
13.5394	-1.1816e-07
13.5552	-1.16951e-07
13.571	-1.17291e-07
13.5868	-1.17754e-07
13.6026	-1.17146e-07
13.6184	-1.17702e-07
13.6342	-1.19379e-07
13.65	-1.18313e-07
13.6657	-1.19693e-07
13.6815	-1.21547e-07
13.6973	-1.20455e-07
13.7131	-1.191e-07
13.7289	-1.1959e-07
13.7447	-1.20228e-07
13.7605	-1.19629e-07
13.7763	-1.1905e-07
13.7921	-1.17926e-07
13.8079	-1.17742e-07
13.8236	-1.17825e-07
13.8394	-1.17271e-07
13.8552	-1.1698e-07
13.871	-1.16212e-07
13.8868	-1.15498e-07
13.9026	-1.1513e-07
13.9184	-1.1613e-07
13.9342	-1.16681e-07
13.95	-1.17926e-07
13.9658	-1.18239e-07
13.9815	-1.16258e-07
13.9973	-1.16706e-07
14.0131	-1.17319e-07
14.0289	-1.14874e-07
14.0447	-1.14183e-07
14.0605	-1.17456e-07
14.0763	-1.17652e-07
14.0921	-1.16914e-07
14.1079	-1.17091e-07
14.1237	-1.17708e-07
14.1394	-1.17449e-07
14.1552	-1.17159e-07
14.171	-1.15981e-07
14.1868	-1.1618e-07
14.2026	-1.15928e-07
14.2184	-1.15734e-07
14.2342	-1.16093e-07
14.25	-1.14648e-07
14.2658	-1.15988e-07
14.2816	-1.17022e-07
14.2973	-1.15961e-07
14.3131	-1.15538e-07
14.3289	-1.15549e-07
14.3447	-1.14584e-07
14.3605	-1.15688e-07
14.3763	-1.17024e-07
14.3921	-1.1559e-07
14.4079	-1.17382e-07
14.4237	-1.17847e-07
14.4395	-1.17394e-07
14.4552	-1.1865e-07
14.471	-1.19505e-07
14.4868	-1.20275e-07
14.5026	-1.2006e-07
14.5184	-1.18695e-07
14.5342	-1.17916e-07
14.55	-1.1769e-07
14.5658	-1.1834e-07
14.5816	-1.18328e-07
14.5974	-1.17856e-07
14.6131	-1.1814e-07
14.6289	-1.18387e-07
14.6447	-1.18352e-07
14.6605	-1.19517e-07
14.6763	-1.21545e-07
14.6921	-1.21319e-07
14.7079	-1.18669e-07
14.7237	-1.16803e-07
14.7395	-1.1669e-07
14.7553	-1.1732e-07
14.771	-1.18237e-07
14.7868	-1.16219e-07
14.8026	-1.14938e-07
14.8184	-1.12226e-07
14.8342	-1.11893e-07
14.85	-1.11623e-07
14.8658	-1.09883e-07
14.8816	-1.08005e-07
14.8974	-1.07784e-07
14.9132	-1.07484e-07
14.9289	-1.06563e-07
14.9447	-1.05292e-07
14.9605	-1.02214e-07
14.9763	-1.00732e-07
14.9921	-9.93874e-08
15.0079	-9.82329e-08
15.0237	-9.68088e-08
15.0395	-9.57969e-08
15.0553	-9.46173e-08
15.0711	-9.32711e-08
15.0868	-9.09321e-08
15.1026	-8.8289e-08
15.1184	-8.78533e-08
15.1342	-8.62117e-08
15.15	-8.54402e-08
15.1658	-8.22661e-08
15.1816	-7.89917e-08
15.1974	-7.67028e-08
15.2132	-7.40972e-08
15.229	-7.17671e-08
15.2447	-6.86898e-08
15.2605	-6.45921e-08
15.2763	-6.39523e-08
15.2921	-6.4505e-08
15.3079	-6.34693e-08
15.3237	-6.06375e-08
15.3395	-5.68673e-08
15.3553	-5.27837e-08
15.3711	-4.81369e-08
15.3869	-4.74829e-08
15.4026	-4.59263e-08
15.4184	-4.21831e-08
15.4342	-3.97242e-08
15.45	-3.82806e-08
15.4658	-3.50316e-08
15.4816	-2.942e-08
15.4974	-2.71321e-08
15.5132	-2.59694e-08
15.529	-2.28141e-08
15.5448	-1.74009e-08
15.5605	-1.47466e-08
15.5763	-1.27705e-08
15.5921	-6.30851e-09
15.6079	-8.65398e-10
15.6237	7.98951e-10
15.6395	1.84011e-09
15.6553	7.43006e-09
15.6711	1.25083e-08
15.6869	1.68736e-08
15.7027	2.12802e-08
15.7184	2.74524e-08
15.7342	3.50869e-08
15.75	4.10691e-08
15.7658	4.85604e-08
15.7816	5.72065e-08
15.7974	6.52658e-08
15.8132	7.53068e-08
15.829	8.60104e-08
15.8448	9.56505e-08
15.8606	1.07614e-07
15.8763	1.19699e-07
15.8921	1.31114e-07
15.9079	1.43058e-07
15.9237	1.57944e-07
15.9395	1.74419e-07
15.9553	1.89093e-07
15.9711	2.05276e-07
15.9869	2.22869e-07
16.0027	2.40986e-07
16.0185	2.59721e-07
16.0342	2.7999e-07
16.05	2.99193e-07
16.0658	3.20391e-07
16.0816	3.42305e-07
16.0974	3.64564e-07
16.1132	3.87622e-07
16.129	4.08232e-07
16.1448	4.29177e-07
16.1606	4.52764e-07
16.1764	4.76242e-07
16.1921	4.99201e-07
16.2079	5.1964e-07
16.2237	5.39534e-07
16.2395	5.59478e-07
16.2553	5.77186e-07
16.2711	5.9389e-07
16.2869	6.08967e-07
16.3027	6.24162e-07
16.3185	6.37219e-07
16.3343	6.47377e-07
16.35	6.57805e-07
16.3658	6.65089e-07
16.3816	6.70037e-07
16.3974	6.74327e-07
16.4132	6.77852e-07
16.429	6.77467e-07
16.4448	6.74269e-07
16.4606	6.72056e-07
16.4764	6.68062e-07
16.4922	6.63664e-07
16.5079	6.56062e-07
16.5237	6.47092e-07
16.5395	6.37921e-07
16.5553	6.28311e-07
16.5711	6.16054e-07
16.5869	6.03874e-07
16.6027	5.90694e-07
16.6185	5.75166e-07
16.6343	5.61755e-07
16.6501	5.49474e-07
16.6658	5.34679e-07
16.6816	5.19754e-07
16.6974	5.04016e-07
16.7132	4.87761e-07
16.729	4.72667e-07
16.7448	4.5878e-07
16.7606	4.43961e-07
16.7764	4.30063e-07
16.7922	4.16303e-07
16.808	4.02022e-07
16.8237	3.90311e-07
16.8395	3.75272e-07
16.8553	3.61292e-07
16.8711	3.48194e-07
16.8869	3.35764e-07
16.9027	3.25327e-07
16.9185	3.14343e-07
16.9343	3.03297e-07
16.9501	2.93205e-07
16.9659	2.83668e-07
16.9816	2.73351e-07
16.9974	2.63829e-07
17.0132	2.57038e-07
17.029	2.50276e-07
17.0448	2.43252e-07
17.0606	2.36919e-07
17.0764	2.3218e-07
17.0922	2.26347e-07
17.108	2.19446e-07
17.1237	2.12403e-07
17.1395	2.08522e-07
17.1553	2.05136e-07
17.1711	2.00452e-07
17.1869	1.95986e-07
17.2027	1.92145e-07
17.2185	1.88738e-07
17.2343	1.84913e-07
17.2501	1.81897e-07
17.2659	1.77881e-07
17.2816	1.75729e-07
17.2974	1.74359e-07
17.3132	1.71859e-07
17.329	1.68443e-07
17.3448	1.67301e-07
17.3606	1.64792e-07
17.3764	1.62377e-07
17.3922	1.59189e-07
17.408	1.57192e-07
17.4238	1.56719e-07
17.4395	1.53492e-07
17.4553	1.50926e-07
17.4711	1.5056e-07
17.4869	1.49324e-07
17.5027	1.46698e-07
17.5185	1.44735e-07
17.5343	1.43951e-07
17.5501	1.43579e-07
17.5659	1.44911e-07
17.5817	1.43281e-07
17.5974	1.4037e-07
17.6132	1.40925e-07
17.629	1.40963e-07
17.6448	1.40068e-07
17.6606	1.39649e-07
17.6764	1.37606e-07
17.6922	1.33901e-07
17.708	1.32896e-07
17.7238	1.35683e-07
17.7396	1.34626e-07
17.7553	1.31614e-07
17.7711	1.30304e-07
17.7869	1.2814e-07
17.8027	1.28207e-07
17.8185	1.28697e-07
17.8343	1.27396e-07
17.8501	1.25442e-07
17.8659	1.2481e-07
17.8817	1.2392e-07
17.8975	1.21228e-07
17.9132	1.19651e-07
17.929	1.18084e-07
17.9448	1.17477e-07
17.9606	1.16111e-07
17.9764	1.13468e-07
17.9922	1.11979e-07
18.008	1.11857e-07
18.0238	1.10195e-07
18.0396	1.09416e-07
18.0554	1.09995e-07
18.0711	1.10544e-07
18.0869	1.08169e-07
18.1027	1.0649e-07
18.1185	1.0559e-07
18.1343	1.03726e-07
18.1501	1.02215e-07
18.1659	1.01025e-07
18.1817	1.00339e-07
18.1975	9.92864e-08
18.2133	9.78266e-08
18.229	9.72517e-08
18.2448	9.69885e-08
18.2606	9.69138e-08
18.2764	9.48189e-08
18.2922	9.29253e-08
18.308	9.23861e-08
18.3238	8.89596e-08
18.3396	8.86892e-08
18.3554	8.86942e-08
18.3712	8.6496e-08
18.3869	8.63956e-08
18.4027	8.63104e-08
18.4185	8.32148e-08
18.4343	8.23769e-08
18.4501	8.23894e-08
18.4659	8.22397e-08
18.4817	8.17876e-08
18.4975	7.89401e-08
18.5133	7.98299e-08
18.5291	7.81399e-08
18.5448	7.46859e-08
18.5606	7.50666e-08
18.5764	7.50266e-08
18.5922	7.35926e-08
18.608	7.1729e-08
18.6238	7.05228e-08
18.6396	7.04037e-08
18.6554	6.87172e-08
18.6712	6.6423e-08
18.687	6.5567e-08
18.7027	6.52475e-08
18.7185	6.53766e-08
18.7343	6.39789e-08
18.7501	6.43625e-08
18.7659	6.33681e-08
18.7817	6.188e-08
18.7975	6.1094e-08
18.8133	6.2389e-08
18.8291	6.1787e-08
18.8449	5.86001e-08
18.8606	5.67053e-08
18.8764	5.75578e-08
18.8922	5.72594e-08
18.908	5.7976e-08
18.9238	5.90666e-08
18.9396	5.70202e-08
18.9554	5.72861e-08
18.9712	5.86672e-08
18.987	5.73864e-08
19.0028	5.58238e-08
19.0185	5.27194e-08
19.0343	5.37455e-08
19.0501	5.51318e-08
19.0659	5.31133e-08
19.0817	5.13951e-08
19.0975	5.2043e-08
19.1133	5.09572e-08
19.1291	4.99981e-08
19.1449	5.093e-08
19.1607	5.07547e-08
19.1764	5.14693e-08
19.1922	5.24972e-08
19.208	5.16877e-08
19.2238	5.06811e-08
19.2396	5.02424e-08
19.2554	5.06107e-08
19.2712	4.91317e-08
19.287	4.74634e-08
19.3028	4.69483e-08
19.3186	4.5492e-08
19.3343	4.431e-08
19.3501	4.3971e-08
19.3659	4.39798e-08
19.3817	4.28061e-08
19.3975	4.15421e-08
19.4133	4.27865e-08
19.4291	4.28991e-08
19.4449	4.20169e-08
19.4607	4.19325e-08
19.4765	4.29395e-08
19.4922	4.18944e-08
19.508	4.02286e-08
19.5238	3.97913e-08
19.5396	4.00918e-08
19.5554	3.95137e-08
19.5712	3.73451e-08
19.587	3.57046e-08
19.6028	3.49402e-08
19.6186	3.3974e-08
19.6344	3.24553e-08
19.6501	3.00694e-08
19.6659	3.00524e-08
19.6817	2.80454e-08
19.6975	2.7074e-08
19.7133	2.79114e-08
19.7291	2.92731e-08
19.7449	2.90454e-08
19.7607	2.84988e-08
19.7765	2.76395e-08
19.7923	2.88549e-08
19.808	2.78598e-08
19.8238	2.55779e-08
19.8396	2.46552e-08
19.8554	2.37302e-08
19.8712	2.24405e-08
19.887	2.23889e-08
19.9028	2.284e-08
19.9186	2.24606e-08
19.9344	2.33132e-08
19.9502	2.31197e-08
19.9659	2.22003e-08
19.9817	2.07609e-08
19.9975	2.15646e-08
20.0133	2.11149e-08
20.0291	2.02191e-08
20.0449	1.98782e-08
20.0607	1.85793e-08
20.0765	1.98041e-08
20.0923	1.95127e-08
20.1081	1.88235e-08
20.1238	2.08199e-08
20.1396	2.16562e-08
20.1554	2.11396e-08
20.1712	1.91582e-08
20.187	1.80481e-08
20.2028	1.86443e-08
20.2186	1.83065e-08
20.2344	1.54576e-08
20.2502	1.43979e-08
20.266	1.48863e-08
20.2817	1.56516e-08
20.2975	1.61174e-08
20.3133	1.48477e-08
20.3291	1.44002e-08
20.3449	1.50803e-08
20.3607	1.26643e-08
20.3765	1.26418e-08
20.3923	1.14413e-08
20.4081	1.01935e-08
20.4239	9.44983e-09
20.4396	9.0259e-09
20.4554	9.3502e-09
20.4712	9.27934e-09
20.487	7.00655e-09
20.5028	7.0486e-09
20.5186	6.84679e-09
20.5344	5.89613e-09
20.5502	6.31573e-09
20.566	5.50216e-09
20.5818	6.54392e-09
20.5975	7.16834e-09
20.6133	4.85699e-09
20.6291	3.06098e-09
20.6449	5.3113e-09
20.6607	4.7813e-09
20.6765	3.81288e-09
20.6923	4.89547e-09
20.7081	4.90222e-09
20.7239	5.56944e-09
20.7397	4.26099e-09
20.7554	3.76772e-09
20.7712	4.69132e-09
20.787	3.39974e-09
20.8028	1.9413e-09
20.8186	2.07231e-09
20.8344	2.51919e-09
20.8502	1.16432e-09
20.866	2.52179e-10
20.8818	-1.13742e-09
20.8976	-2.30567e-09
20.9133	-3.69577e-09
20.9291	-5.28649e-09
20.9449	-6.06802e-09
20.9607	-6.01035e-09
20.9765	-5.84248e-09
20.9923	-6.63206e-09
21.0081	-7.23278e-09
21.0239	-8.40559e-09
21.0397	-9.81455e-09
21.0555	-1.10842e-08
21.0712	-1.15574e-08
21.087	-1.18711e-08
21.1028	-1.07677e-08
21.1186	-1.03185e-08
21.1344	-9.824e-09
21.1502	-1.09014e-08
21.166	-1.15249e-08
21.1818	-1.01542e-08
21.1976	-8.70396e-09
21.2134	-9.56229e-09
21.2291	-1.01418e-08
21.2449	-1.01482e-08
21.2607	-9.75177e-09
21.2765	-9.13238e-09
21.2923	-8.3999e-09
21.3081	-7.56485e-09
21.3239	-8.10453e-09
21.3397	-8.34263e-09
21.3555	-9.15601e-09
21.3713	-8.80225e-09
21.387	-5.56403e-09
21.4028	-6.43973e-09
21.4186	-7.48524e-09
21.4344	-7.80751e-09
21.4502	-8.53526e-09
21.466	-7.27068e-09
21.4818	-7.21198e-09
21.4976	-6.52035e-09
21.5134	-6.95814e-09
21.5292	-8.91386e-09
21.5449	-8.06527e-09
21.5607	-8.66893e-09
21.5765	-9.38021e-09
21.5923	-9.4428e-09
21.6081	-7.44215e-09
21.6239	-6.32341e-09
21.6397	-7.43197e-09
21.6555	-8.97841e-09
21.6713	-1.01022e-08
21.6871	-9.18266e-09
21.7028	-8.26515e-09
21.7186	-9.50829e-09
21.7344	-9.79915e-09
21.7502	-8.15845e-09
21.766	-7.33285e-09
21.7818	-8.14823e-09
21.7976	-9.19499e-09
21.8134	-1.057e-08
21.8292	-1.13964e-08
21.845	-1.09856e-08
21.8607	-9.69458e-09
21.8765	-9.84323e-09
21.8923	-9.60864e-09
21.9081	-1.06038e-08
21.9239	-1.14087e-08
21.9397	-9.78021e-09
21.9555	-1.01045e-08
21.9713	-1.05991e-08
21.9871	-1.18646e-08
22.0029	-1.26148e-08
22.0186	-1.14769e-08
22.0344	-1.27406e-08
22.0502	-1.37662e-08
22.066	-1.34305e-08
22.0818	-1.23996e-08
22.0976	-1.15072e-08
22.1134	-9.55851e-09
22.1292	-1.04907e-08
22.145	-1.15312e-08
22.1608	-1.10831e-08
22.1765	-1.13811e-08
22.1923	-1.24308e-08
22.2081	-1.37602e-08
22.2239	-1.40641e-08
22.2397	-1.47934e-08
22.2555	-1.50383e-08
22.2713	-1.5021e-08
22.2871	-1.37562e-08
22.3029	-1.4327e-08
22.3187	-1.58785e-08
22.3344	-1.57932e-08
22.3502	-1.51388e-08
22.366	-1.36549e-08
22.3818	-1.25828e-08
22.3976	-1.26718e-08
22.4134	-1.28234e-08
22.4292	-1.53976e-08
22.445	-1.78748e-08
22.4608	-1.90254e-08
22.4766	-1.79702e-08
22.4923	-1.62327e-08
22.5081	-1.64719e-08
22.5239	-1.72433e-08
22.5397	-1.81643e-08
22.5555	-1.92071e-08
22.5713	-2.01691e-08
22.5871	-2.07007e-08
22.6029	-2.04436e-08
22.6187	-2.19983e-08
22.6344	-2.24632e-08
22.6502	-2.14335e-08
22.666	-2.10816e-08
22.6818	-2.28317e-08
22.6976	-2.45872e-08
22.7134	-2.36639e-08
22.7292	-2.36013e-08
22.745	-2.4105e-08
22.7608	-2.46264e-08
22.7766	-2.43721e-08
22.7923	-2.48306e-08
22.8081	-2.64972e-08
22.8239	-2.65486e-08
22.8397	-2.56483e-08
22.8555	-2.38179e-08
22.8713	-2.46052e-08
22.8871	-2.62828e-08
22.9029	-2.67917e-08
22.9187	-2.65436e-08
22.9345	-2.57973e-08
22.9502	-2.652e-08
22.966	-2.74161e-08
22.9818	-2.89163e-08
22.9976	-2.9045e-08
23.0134	-2.95856e-08
23.0292	-3.02377e-08
23.045	-3.15538e-08
23.0608	-3.20796e-08
23.0766	-3.33908e-08
23.0924	-3.50285e-08
23.1081	-3.48297e-08
23.1239	-3.5691e-08
23.1397	-3.47939e-08
23.1555	-3.58164e-08
23.1713	-3.60863e-08
23.1871	-3.5519e-08
23.2029	-3.55096e-08
23.2187	-3.45697e-08
23.2345	-3.56286e-08
23.2503	-3.59147e-08
23.266	-3.79694e-08
23.2818	-4.01087e-08
23.2976	-3.8995e-08
23.3134	-3.85763e-08
23.3292	-3.92345e-08
23.345	-4.08389e-08
23.3608	-4.14078e-08
23.3766	-4.16236e-08
23.3924	-4.25855e-08
23.4082	-4.42794e-08
23.4239	-4.47811e-08
23.4397	-4.41641e-08
23.4555	-4.49654e-08
23.4713	-4.62226e-08
23.4871	-4.74865e-08
23.5029	-4.8501e-08
23.5187	-5.05484e-08
23.5345	-5.18911e-08
23.5503	-5.10123e-08
23.5661	-4.91641e-08
23.5818	-4.93079e-08
23.5976	-4.99621e-08
23.6134	-4.92006e-08
23.6292	-5.03344e-08
23.645	-5.19687e-08
23.6608	-5.2329e-08
23.6766	-5.142e-08
23.6924	-5.20023e-08
23.7082	-5.36844e-08
23.724	-5.44023e-08
23.7397	-5.4283e-08
23.7555	-5.3714e-08
23.7713	-5.31925e-08
23.7871	-5.32459e-08
23.8029	-5.37788e-08
23.8187	-5.33743e-08
23.8345	-5.35421e-08
23.8503	-5.51797e-08
23.8661	-5.54195e-08
23.8819	-5.48725e-08
23.8976	-5.48306e-08
23.9134	-5.63358e-08
23.9292	-5.58099e-08
23.945	-5.54609e-08
23.9608	-5.59027e-08
23.9766	-5.69619e-08
23.9924	-5.90565e-08
24.0082	-5.82164e-08
24.024	-5.73579e-08
24.0398	-5.66157e-08
24.0555	-5.64462e-08
24.0713	-5.63388e-08
24.0871	-5.53325e-08
24.1029	-5.62478e-08
24.1187	-5.76692e-08
24.1345	-5.75848e-08
24.1503	-5.57607e-08
24.1661	-5.55318e-08
24.1819	-5.6741e-08
24.1977	-5.66102e-08
24.2134	-5.67115e-08
24.2292	-5.76827e-08
24.245	-5.92548e-08
24.2608	-5.94976e-08
24.2766	-5.91626e-08
24.2924	-5.98067e-08
24.3082	-5.99746e-08
24.324	-5.99824e-08
24.3398	-5.92421e-08
24.3556	-5.97417e-08
24.3713	-6.00522e-08
24.3871	-5.82347e-08
24.4029	-5.71904e-08
24.4187	-5.84224e-08
24.4345	-5.8819e-08
24.4503	-5.87566e-08
24.4661	-5.9472e-08
24.4819	-5.93247e-08
24.4977	-5.83498e-08
24.5135	-5.94522e-08
24.5292	-5.93768e-08
24.545	-5.86603e-08
24.5608	-5.89529e-08
24.5766	-5.96827e-08
24.5924	-5.84819e-08
24.6082	-5.7271e-08
24.624	-5.72115e-08
24.6398	-5.87702e-08
24.6556	-5.85004e-08
24.6714	-5.9431e-08
24.6871	-5.97465e-08
24.7029	-5.83723e-08
24.7187	-5.79152e-08
24.7345	-5.82342e-08
24.7503	-5.68626e-08
24.7661	-5.74149e-08
24.7819	-5.73626e-08
24.7977	-5.47833e-08
24.8135	-5.41278e-08
24.8293	-5.57536e-08
24.845	-5.55023e-08
24.8608	-5.5146e-08
24.8766	-5.57841e-08
24.8924	-5.64977e-08
24.9082	-5.67801e-08
24.924	-5.67848e-08
24.9398	-5.64382e-08
24.9556	-5.52851e-08
24.9714	-5.4397e-08
24.9872	-5.43061e-08
25.0029	-5.45687e-08
25.0187	-5.402e-08
25.0345	-5.38269e-08
25.0503	-5.31189e-08
25.0661	-5.39274e-08
25.0819	-5.52342e-08
25.0977	-5.42925e-08
25.1135	-5.4318e-08
25.1293	-5.36005e-08
25.1451	-5.32197e-08
25.1608	-5.60237e-08
25.1766	-5.45647e-08
25.1924	-5.29249e-08
25.2082	-5.37161e-08
25.224	-5.47546e-08
25.2398	-5.28104e-08
25.2556	-5.12078e-08
25.2714	-5.23675e-08
25.2872	-5.23458e-08
25.303	-5.13055e-08
25.3187	-5.06205e-08
25.3345	-5.04897e-08
25.3503	-5.01741e-08
25.3661	-4.94962e-08
25.3819	-4.89253e-08
25.3977	-4.99931e-08
25.4135	-4.93218e-08
25.4293	-4.90223e-08
25.4451	-5.03734e-08
25.4609	-4.92908e-08
25.4766	-4.75368e-08
25.4924	-4.67362e-08
25.5082	-4.63953e-08
25.524	-4.85068e-08
25.5398	-4.93968e-08
25.5556	-4.92401e-08
25.5714	-4.89501e-08
25.5872	-4.91568e-08
25.603	-4.91799e-08
25.6188	-4.7873e-08
25.6345	-4.58024e-08
25.6503	-4.86332e-08
25.6661	-5.09528e-08
25.6819	-4.94131e-08
25.6977	-4.88425e-08
25.7135	-4.96358e-08
25.7293	-4.99358e-08
25.7451	-5.01166e-08
25.7609	-4.95957e-08
25.7767	-4.97393e-08
25.7924	-5.01986e-08
25.8082	-5.14514e-08
25.824	-4.8871e-08
25.8398	-4.52438e-08
25.8556	-4.57127e-08
25.8714	-4.58385e-08
25.8872	-4.6218e-08
25.903	-4.31857e-08
25.9188	-4.26444e-08
25.9346	-4.43057e-08
25.9503	-4.45424e-08
25.9661	-4.44418e-08
25.9819	-4.39211e-08
25.9977	-4.33707e-08
26.0135	-4.3806e-08
26.0293	-4.41462e-08
26.0451	-4.44813e-08
26.0609	-4.56143e-08
26.0767	-4.73653e-08
26.0925	-4.77507e-08
26.1082	-4.945e-08
26.124	-4.9714e-08
26.1398	-4.74682e-08
26.1556	-4.84044e-08
26.1714	-4.92645e-08
26.1872	-4.94125e-08
26.203	-4.91765e-08
26.2188	-4.82968e-08
26.2346	-4.66793e-08
26.2504	-4.82085e-08
26.2661	-4.89798e-08
26.2819	-4.82495e-08
26.2977	-4.74469e-08
26.3135	-4.77463e-08
26.3293	-4.84046e-08
26.3451	-4.74581e-08
26.3609	-4.65254e-08
26.3767	-4.70472e-08
26.3925	-4.48474e-08
26.4083	-4.42033e-08
26.424	-4.50884e-08
26.4398	-4.33291e-08
26.4556	-4.36313e-08
26.4714	-4.4063e-08
26.4872	-4.3921e-08
26.503	-4.49833e-08
26.5188	-4.56342e-08
26.5346	-4.45119e-08
26.5504	-4.21585e-08
26.5662	-4.04752e-08
26.5819	-4.03825e-08
26.5977	-3.97002e-08
26.6135	-3.87311e-08
26.6293	-3.9476e-08
26.6451	-3.94966e-08
26.6609	-3.64501e-08
26.6767	-3.54848e-08
26.6925	-3.63762e-08
26.7083	-3.70531e-08
26.7241	-3.60791e-08
26.7398	-3.51286e-08
26.7556	-3.56684e-08
26.7714	-3.57299e-08
26.7872	-3.5124e-08
26.803	-3.50241e-08
26.8188	-3.54712e-08
26.8346	-3.42364e-08
26.8504	-3.52016e-08
26.8662	-3.53813e-08
26.882	-3.42308e-08
26.8977	-3.287e-08
26.9135	-3.11414e-08
26.9293	-3.06523e-08
26.9451	-3.15325e-08
26.9609	-3.07833e-08
26.9767	-2.78271e-08
26.9925	-2.67011e-08
27.0083	-2.66733e-08
27.0241	-2.63593e-08
27.0399	-2.4906e-08
27.0556	-2.42118e-08
27.0714	-2.28447e-08
27.0872	-2.32665e-08
27.103	-2.35573e-08
27.1188	-2.07045e-08
27.1346	-1.87085e-08
27.1504	-1.66772e-08
27.1662	-1.63687e-08
27.182	-1.47811e-08
27.1978	-1.31828e-08
27.2135	-1.3087e-08
27.2293	-1.03532e-08
27.2451	-9.1778e-09
27.2609	-8.35662e-09
27.2767	-7.35761e-09
27.2925	-6.97079e-09
27.3083	-4.95166e-09
27.3241	-3.77641e-09
27.3399	-8.16415e-10
27.3557	1.92971e-09
27.3714	2.66393e-09
27.3872	2.35125e-09
27.403	4.47323e-09
27.4188	7.51302e-09
27.4346	1.06489e-08
27.4504	1.44087e-08
27.4662	1.79545e-08
27.482	2.28061e-08
27.4978	2.56615e-08
27.5136	2.69566e-08
27.5293	3.11192e-08
27.5451	3.58279e-08
27.5609	3.90476e-08
27.5767	4.35516e-08
27.5925	5.07224e-08
27.6083	5.66494e-08
27.6241	6.1957e-08
27.6399	6.93781e-08
27.6557	7.67579e-08
27.6715	8.48062e-08
27.6872	9.43217e-08
27.703	1.03729e-07
27.7188	1.13632e-07
27.7346	1.25056e-07
27.7504	1.36475e-07
27.7662	1.49501e-07
27.782	1.61941e-07
27.7978	1.75309e-07
27.8136	1.91936e-07
27.8294	2.10238e-07
27.8451	2.29337e-07
27.8609	2.46804e-07
27.8767	2.67177e-07
27.8925	2.90357e-07
27.9083	3.14349e-07
27.9241	3.40618e-07
27.9399	3.68442e-07
27.9557	3.98227e-07
27.9715	4.29641e-07
27.9873	4.60887e-07
28.003	4.96976e-07
28.0188	5.35814e-07
28.0346	5.74047e-07
28.0504	6.15759e-07
28.0662	6.59054e-07
28.082	7.05919e-07
28.0978	7.52983e-07
28.1136	8.01257e-07
28.1294	8.54074e-07
28.1451	9.07336e-07
28.1609	9.60405e-07
28.1767	1.01692e-06
28.1925	1.0746e-06
28.2083	1.13363e-06
28.2241	1.19353e-06
28.2399	1.25395e-06
28.2557	1.31675e-06
28.2715	1.37973e-06
28.2873	1.4426e-06
28.303	1.50813e-06
28.3188	1.57296e-06
28.3346	1.64093e-06
28.3504	1.70613e-06
28.3662	1.76966e-06
28.382	1.83421e-06
28.3978	1.89868e-06
28.4136	1.9616e-06
28.4294	2.02163e-06
28.4452	2.07988e-06
28.4609	2.1381e-06
28.4767	2.19686e-06
28.4925	2.2516e-06
28.5083	2.30496e-06
28.5241	2.35557e-06
28.5399	2.40486e-06
28.5557	2.45293e-06
28.5715	2.49779e-06
28.5873	2.53915e-06
28.6031	2.57917e-06
28.6188	2.61601e-06
28.6346	2.65067e-06
28.6504	2.68396e-06
28.6662	2.71321e-06
28.682	2.73868e-06
28.6978	2.76117e-06
28.7136	2.78191e-06
28.7294	2.80191e-06
28.7452	2.81727e-06
28.761	2.82798e-06
28.7767	2.83887e-06
28.7925	2.84601e-06
28.8083	2.84975e-06
28.8241	2.8524e-06
28.8399	2.85391e-06
28.8557	2.85411e-06
28.8715	2.85134e-06
28.8873	2.84579e-06
28.9031	2.84021e-06
28.9189	2.83156e-06
28.9346	2.82226e-06
28.9504	2.81195e-06
28.9662	2.79905e-06
28.982	2.78612e-06
28.9978	2.77552e-06
29.0136	2.76136e-06
29.0294	2.74581e-06
29.0452	2.73165e-06
29.061	2.71879e-06
29.0768	2.70637e-06
29.0925	2.69353e-06
29.1083	2.68171e-06
29.1241	2.67077e-06
29.1399	2.66256e-06
29.1557	2.65469e-06
29.1715	2.64504e-06
29.1873	2.63916e-06
29.2031	2.6362e-06
29.2189	2.63277e-06
29.2347	2.63146e-06
29.2504	2.63439e-06
29.2662	2.6375e-06
29.282	2.64427e-06
29.2978	2.65332e-06
29.3136	2.66214e-06
29.3294	2.6743e-06
29.3452	2.69049e-06
29.361	2.70861e-06
29.3768	2.72822e-06
29.3926	2.7516e-06
29.4083	2.77649e-06
29.4241	2.80457e-06
29.4399	2.83837e-06
29.4557	2.87179e-06
29.4715	2.90841e-06
29.4873	2.94803e-06
29.5031	2.99262e-06
29.5189	3.03722e-06
29.5347	3.08647e-06
29.5505	3.13724e-06
29.5662	3.18976e-06
29.582	3.24562e-06
29.5978	3.30161e-06
29.6136	3.36288e-06
29.6294	3.42748e-06
29.6452	3.49272e-06
29.661	3.55808e-06
29.6768	3.62622e-06
29.6926	3.7024e-06
29.7084	3.77781e-06
29.7241	3.8459e-06
29.7399	3.9127e-06
29.7557	3.98665e-06
29.7715	4.0728e-06
29.7873	4.15927e-06
29.8031	4.247e-06
29.8189	4.33754e-06
29.8347	4.43012e-06
29.8505	4.52647e-06
29.8663	4.62132e-06
29.882	4.72024e-06
29.8978	4.82212e-06
29.9136	4.92728e-06
29.9294	5.0321e-06
29.9452	5.14095e-06
29.961	5.25296e-06
29.9768	5.3632e-06
29.9926	5.47607e-06
30.0084	5.58858e-06
30.0242	5.70452e-06
30.0399	5.82766e-06
30.0557	5.95063e-06
30.0715	6.07908e-06
30.0873	6.21282e-06
30.1031	6.34539e-06
30.1189	6.4832e-06
30.1347	6.62413e-06
30.1505	6.76898e-06
30.1663	6.91643e-06
30.1821	7.06881e-06
30.1978	7.22227e-06
30.2136	7.38137e-06
30.2294	7.54756e-06
30.2452	7.7151e-06
30.261	7.88646e-06
30.2768	8.06224e-06
30.2926	8.24612e-06
30.3084	8.43426e-06
30.3242	8.62491e-06
30.34	8.82202e-06
30.3557	9.02621e-06
30.3715	9.24032e-06
30.3873	9.45276e-06
30.4031	9.66824e-06
30.4189	9.88918e-06
30.4347	1.01233e-05
30.4505	1.0371e-05
30.4663	1.06216e-05
30.4821	1.08835e-05
30.4979	1.11537e-05
30.5136	1.14302e-05
30.5294	1.17225e-05
30.5452	1.20213e-05
30.561	1.23346e-05
30.5768	1.26509e-05
30.5926	1.2981e-05
30.6084	1.33329e-05
30.6242	1.36944e-05
30.64	1.40611e-05
30.6558	1.44506e-05
30.6715	1.48489e-05
30.6873	1.52799e-05
30.7031	1.57107e-05
30.7189	1.61693e-05
30.7347	1.66513e-05
30.7505	1.71436e-05
30.7663	1.76697e-05
30.7821	1.82193e-05
30.7979	1.8799e-05
30.8137	1.93954e-05
30.8294	2.00318e-05
30.8452	2.07036e-05
30.861	2.14078e-05
30.8768	2.21487e-05
30.8926	2.29496e-05
30.9084	2.37795e-05
30.9242	2.4652e-05
30.94	2.5586e-05
30.9558	2.65958e-05
30.9716	2.76476e-05
30.9873	2.87649e-05
31.0031	2.99653e-05
31.0189	3.12147e-05
31.0347	3.25711e-05
31.0505	3.40347e-05
31.0663	3.55439e-05
31.0821	3.71966e-05
31.0979	3.88864e-05
31.1137	4.06985e-05
31.1295	4.26372e-05
31.1452	4.47167e-05
31.161	4.69547e-05
[truncated: 19,091 more rows]
[truncated: 16 more columns]

## Sheet: Suppl. Figure 8 - KAISO
SEC-MALS data for KAISO-BTB, LRF-BTB and MIZ1-BTB
KAISO
differential refractive index data:
time (min)	differential refractive index (RIU)
-0.339959	-1.36901e-07
-0.324169	-1.36134e-07
-0.308379	-1.3411e-07
-0.292589	-1.14181e-07
-0.276799	-9.32913e-08
-0.261009	-9.05193e-08
-0.245219	-9.5203e-08
-0.229429	-1.02441e-07
-0.213639	-1.05786e-07
-0.197849	-1.07718e-07
-0.182059	-1.13086e-07
-0.166269	-1.17514e-07
-0.150479	-1.21929e-07
-0.134689	-1.24889e-07
-0.118899	-1.25503e-07
-0.103109	-1.28773e-07
-0.0873192	-1.30569e-07
-0.0715292	-1.30621e-07
-0.0557392	-1.30916e-07
-0.0399493	-1.29978e-07
-0.0241593	-1.28913e-07
-0.00836933	-1.28754e-07
0.00742064	-1.28237e-07
0.0232106	-1.30461e-07
0.0390006	-1.31917e-07
0.0547906	-1.32205e-07
0.0705805	-1.33561e-07
0.0863705	-1.34049e-07
0.10216	-1.34465e-07
0.11795	-1.35749e-07
0.13374	-1.35375e-07
0.14953	-1.37151e-07
0.16532	-1.38297e-07
0.18111	-1.38309e-07
0.1969	-1.38535e-07
0.21269	-1.39057e-07
0.22848	-1.41223e-07
0.24427	-1.42539e-07
0.26006	-1.41744e-07
0.27585	-1.41021e-07
0.29164	-1.41352e-07
0.30743	-1.41392e-07
0.32322	-1.39692e-07
0.33901	-1.37711e-07
0.3548	-1.38043e-07
0.37059	-1.37312e-07
0.38638	-1.36367e-07
0.40217	-1.36045e-07
0.41796	-1.35764e-07
0.43375	-1.35896e-07
0.44954	-1.35915e-07
0.46533	-1.34552e-07
0.48112	-1.34261e-07
0.49691	-1.33357e-07
0.5127	-1.33081e-07
0.52849	-1.33847e-07
0.54428	-1.33976e-07
0.56007	-1.3431e-07
0.57586	-1.34394e-07
0.59165	-1.31675e-07
0.60744	-1.30189e-07
0.62323	-1.30301e-07
0.63902	-1.29824e-07
0.654809	-1.28087e-07
0.670599	-1.29749e-07
0.686389	-1.30924e-07
0.702179	-1.29545e-07
0.717969	-1.3007e-07
0.733759	-1.29443e-07
0.749549	-1.27674e-07
0.765339	-1.26015e-07
0.781129	-1.25423e-07
0.796919	-1.26574e-07
0.812709	-1.26576e-07
0.828499	-1.26472e-07
0.844289	-1.27099e-07
0.860079	-1.26042e-07
0.875869	-1.2501e-07
0.891659	-1.23906e-07
0.907449	-1.26415e-07
0.923239	-1.26295e-07
0.939029	-1.2585e-07
0.954819	-1.26696e-07
0.970609	-1.27284e-07
0.986399	-1.26174e-07
1.00219	-1.26682e-07
1.01798	-1.27362e-07
1.03377	-1.27925e-07
1.04956	-1.29044e-07
1.06535	-1.26369e-07
1.08114	-1.27832e-07
1.09693	-1.28733e-07
1.11272	-1.27671e-07
1.12851	-1.26588e-07
1.1443	-1.26571e-07
1.16009	-1.25623e-07
1.17588	-1.2578e-07
1.19167	-1.25399e-07
1.20746	-1.23884e-07
1.22325	-1.2366e-07
1.23904	-1.24032e-07
1.25483	-1.24827e-07
1.27062	-1.25045e-07
1.28641	-1.23773e-07
1.3022	-1.22919e-07
1.31799	-1.22498e-07
1.33378	-1.2284e-07
1.34957	-1.23448e-07
1.36536	-1.2485e-07
1.38115	-1.2509e-07
1.39694	-1.23509e-07
1.41273	-1.24196e-07
1.42852	-1.25403e-07
1.44431	-1.25305e-07
1.4601	-1.25736e-07
1.47589	-1.25117e-07
1.49168	-1.24873e-07
1.50747	-1.26113e-07
1.52326	-1.25481e-07
1.53905	-1.24115e-07
1.55484	-1.23339e-07
1.57063	-1.23206e-07
1.58642	-1.23579e-07
1.60221	-1.2445e-07
1.618	-1.24829e-07
1.63379	-1.25803e-07
1.64958	-1.26386e-07
1.66537	-1.26729e-07
1.68116	-1.26158e-07
1.69695	-1.25498e-07
1.71274	-1.25886e-07
1.72853	-1.25288e-07
1.74432	-1.26975e-07
1.76011	-1.29385e-07
1.7759	-1.29575e-07
1.79169	-1.30053e-07
1.80748	-1.30181e-07
1.82327	-1.2937e-07
1.83906	-1.29734e-07
1.85485	-1.30527e-07
1.87064	-1.28772e-07
1.88643	-1.28894e-07
1.90222	-1.29029e-07
1.91801	-1.28619e-07
1.9338	-1.26544e-07
1.94959	-1.24275e-07
1.96538	-1.26219e-07
1.98117	-1.28509e-07
1.99696	-1.26667e-07
2.01275	-1.24794e-07
2.02854	-1.25268e-07
2.04433	-1.23158e-07
2.06012	-1.23147e-07
2.07591	-1.24378e-07
2.0917	-1.24589e-07
2.10749	-1.26579e-07
2.12328	-1.27017e-07
2.13907	-1.25903e-07
2.15486	-1.25311e-07
2.17065	-1.25522e-07
2.18644	-1.28086e-07
2.20223	-1.28763e-07
2.21802	-1.27343e-07
2.23381	-1.27098e-07
2.2496	-1.26726e-07
2.26539	-1.26327e-07
2.28118	-1.27371e-07
2.29697	-1.27638e-07
2.31276	-1.26656e-07
2.32855	-1.25129e-07
2.34434	-1.24473e-07
2.36013	-1.22939e-07
2.37592	-1.21746e-07
2.39171	-1.19831e-07
2.4075	-1.20605e-07
2.42329	-1.19138e-07
2.43908	-1.17342e-07
2.45487	-1.1672e-07
2.47066	-1.16178e-07
2.48645	-1.15876e-07
2.50224	-1.16522e-07
2.51803	-1.16305e-07
2.53382	-1.15153e-07
2.54961	-1.15989e-07
2.5654	-1.16789e-07
2.58119	-1.15537e-07
2.59698	-1.14582e-07
2.61277	-1.14276e-07
2.62856	-1.14574e-07
2.64435	-1.12879e-07
2.66014	-1.12465e-07
2.67593	-1.12692e-07
2.69172	-1.11686e-07
2.70751	-1.10935e-07
2.7233	-1.11339e-07
2.73909	-1.13059e-07
2.75488	-1.11743e-07
2.77067	-1.10088e-07
2.78646	-1.1037e-07
2.80225	-1.08402e-07
2.81804	-1.08052e-07
2.83383	-1.0835e-07
2.84962	-1.07107e-07
2.86541	-1.06998e-07
2.8812	-1.07198e-07
2.89699	-1.07752e-07
2.91278	-1.06748e-07
2.92857	-1.05703e-07
2.94436	-1.05967e-07
2.96015	-1.0567e-07
2.97594	-1.06853e-07
2.99173	-1.06436e-07
3.00752	-1.05473e-07
3.02331	-1.05323e-07
3.0391	-1.04178e-07
3.05489	-1.01804e-07
3.07068	-1.01665e-07
3.08647	-1.0163e-07
3.10226	-1.02773e-07
3.11805	-1.02353e-07
3.13384	-1.00518e-07
3.14962	-1.00763e-07
3.16541	-1.00001e-07
3.1812	-9.75197e-08
3.19699	-9.84111e-08
3.21278	-9.77443e-08
3.22857	-9.7265e-08
3.24436	-9.63428e-08
3.26015	-9.50603e-08
3.27594	-9.59593e-08
3.29173	-9.62769e-08
3.30752	-9.40939e-08
3.32331	-9.22653e-08
3.3391	-9.27494e-08
3.35489	-9.28854e-08
3.37068	-9.24497e-08
3.38647	-9.33506e-08
3.40226	-9.49039e-08
3.41805	-9.42861e-08
3.43384	-9.33042e-08
3.44963	-9.26553e-08
3.46542	-9.27091e-08
3.48121	-9.08343e-08
3.497	-8.94603e-08
3.51279	-9.04977e-08
3.52858	-9.10545e-08
3.54437	-9.05736e-08
3.56016	-8.94327e-08
3.57595	-8.93716e-08
3.59174	-9.04996e-08
3.60753	-9.08214e-08
3.62332	-9.02883e-08
3.63911	-9.01261e-08
3.6549	-8.88907e-08
3.67069	-8.91606e-08
3.68648	-8.72895e-08
3.70227	-8.51437e-08
3.71806	-8.54136e-08
3.73385	-8.53704e-08
3.74964	-8.54819e-08
3.76543	-8.63512e-08
3.78122	-8.78758e-08
3.79701	-8.64626e-08
3.8128	-8.64639e-08
3.82859	-8.6387e-08
3.84438	-8.58662e-08
3.86017	-8.90306e-08
3.87596	-9.06438e-08
3.89175	-9.10971e-08
3.90754	-9.20416e-08
3.92333	-9.45447e-08
3.93912	-9.51443e-08
3.95491	-9.51342e-08
3.9707	-9.5306e-08
3.98649	-9.58636e-08
4.00228	-9.66234e-08
4.01807	-9.78918e-08
4.03386	-9.85576e-08
4.04965	-9.97386e-08
4.06544	-9.89853e-08
4.08123	-9.60556e-08
4.09702	-9.75793e-08
4.11281	-1.00141e-07
4.1286	-9.89025e-08
4.14439	-9.99035e-08
4.16018	-1.02932e-07
4.17597	-1.04115e-07
4.19176	-1.03694e-07
4.20755	-1.04185e-07
4.22334	-1.04634e-07
4.23913	-1.04017e-07
4.25492	-1.03594e-07
4.27071	-1.0337e-07
4.2865	-1.05222e-07
4.30229	-1.04967e-07
4.31808	-1.04714e-07
4.33387	-1.04255e-07
4.34966	-1.05162e-07
4.36545	-1.0724e-07
4.38124	-1.08561e-07
4.39703	-1.11211e-07
4.41282	-1.09922e-07
4.42861	-1.08534e-07
4.4444	-1.11542e-07
4.46019	-1.1337e-07
4.47598	-1.13696e-07
4.49177	-1.14272e-07
4.50756	-1.15715e-07
4.52335	-1.16161e-07
4.53914	-1.15528e-07
4.55493	-1.16097e-07
4.57072	-1.17798e-07
4.58651	-1.16635e-07
4.6023	-1.16396e-07
4.61809	-1.1871e-07
4.63388	-1.21015e-07
4.64967	-1.20675e-07
4.66546	-1.18442e-07
4.68125	-1.20018e-07
4.69704	-1.21539e-07
4.71283	-1.21958e-07
4.72862	-1.21634e-07
4.74441	-1.20921e-07
4.7602	-1.19036e-07
4.77599	-1.19879e-07
4.79178	-1.2143e-07
4.80757	-1.21558e-07
4.82336	-1.23562e-07
4.83915	-1.25788e-07
4.85494	-1.24884e-07
4.87073	-1.2426e-07
4.88652	-1.25732e-07
4.90231	-1.25128e-07
4.9181	-1.24444e-07
4.93389	-1.25764e-07
4.94968	-1.27207e-07
4.96547	-1.28213e-07
4.98126	-1.29057e-07
4.99705	-1.2917e-07
5.01284	-1.30203e-07
5.02863	-1.30028e-07
5.04442	-1.30169e-07
5.06021	-1.2879e-07
5.076	-1.30078e-07
5.09179	-1.31534e-07
5.10758	-1.32026e-07
5.12337	-1.33298e-07
5.13916	-1.34894e-07
5.15495	-1.36085e-07
5.17074	-1.35257e-07
5.18653	-1.3536e-07
5.20232	-1.3697e-07
5.21811	-1.37104e-07
5.2339	-1.36151e-07
5.24969	-1.36404e-07
5.26548	-1.37703e-07
5.28127	-1.39216e-07
5.29706	-1.37426e-07
5.31285	-1.36433e-07
5.32864	-1.35358e-07
5.34443	-1.36361e-07
5.36022	-1.36624e-07
5.37601	-1.35516e-07
5.3918	-1.37039e-07
5.40759	-1.3733e-07
5.42338	-1.36604e-07
5.43917	-1.36748e-07
5.45496	-1.37837e-07
5.47075	-1.39957e-07
5.48654	-1.41325e-07
5.50233	-1.41678e-07
5.51812	-1.42775e-07
5.53391	-1.42671e-07
5.5497	-1.43025e-07
5.56549	-1.44967e-07
5.58128	-1.47446e-07
5.59707	-1.47597e-07
5.61286	-1.47475e-07
5.62865	-1.47818e-07
5.64444	-1.47596e-07
5.66023	-1.48987e-07
5.67602	-1.49627e-07
5.69181	-1.49681e-07
5.7076	-1.49622e-07
5.72339	-1.50623e-07
5.73918	-1.52411e-07
5.75497	-1.52136e-07
5.77076	-1.52456e-07
5.78655	-1.5281e-07
5.80234	-1.54132e-07
5.81813	-1.56209e-07
5.83392	-1.558e-07
5.84971	-1.56445e-07
5.8655	-1.56122e-07
5.88129	-1.55658e-07
5.89708	-1.57366e-07
5.91287	-1.58929e-07
5.92866	-1.59437e-07
5.94445	-1.59974e-07
5.96024	-1.60475e-07
5.97603	-1.61444e-07
5.99182	-1.63838e-07
6.00761	-1.64107e-07
6.0234	-1.63271e-07
6.03919	-1.63891e-07
6.05498	-1.65444e-07
6.07077	-1.65545e-07
6.08656	-1.64396e-07
6.10235	-1.6372e-07
6.11814	-1.65039e-07
6.13393	-1.66493e-07
6.14972	-1.67124e-07
6.16551	-1.66696e-07
6.1813	-1.67641e-07
6.19709	-1.69358e-07
6.21288	-1.7082e-07
6.22867	-1.71605e-07
6.24446	-1.70877e-07
6.26025	-1.71161e-07
6.27604	-1.71047e-07
6.29183	-1.69734e-07
6.30762	-1.7099e-07
6.32341	-1.7224e-07
6.3392	-1.71541e-07
6.35499	-1.69699e-07
6.37078	-1.70914e-07
6.38657	-1.72111e-07
6.40236	-1.70193e-07
6.41815	-1.69698e-07
6.43394	-1.70898e-07
6.44973	-1.70848e-07
6.46552	-1.70449e-07
6.48131	-1.69788e-07
6.4971	-1.70066e-07
6.51289	-1.70799e-07
6.52868	-1.70716e-07
6.54447	-1.7011e-07
6.56026	-1.71784e-07
6.57605	-1.72779e-07
6.59184	-1.7109e-07
6.60763	-1.69736e-07
6.62342	-1.69292e-07
6.63921	-1.71144e-07
6.655	-1.71785e-07
6.67079	-1.68895e-07
6.68658	-1.67949e-07
6.70237	-1.69281e-07
6.71816	-1.6962e-07
6.73395	-1.70467e-07
6.74974	-1.71972e-07
6.76553	-1.72354e-07
6.78132	-1.72593e-07
6.79711	-1.74213e-07
6.8129	-1.74533e-07
6.82869	-1.73213e-07
6.84448	-1.72178e-07
6.86027	-1.6988e-07
6.87606	-1.70283e-07
6.89185	-1.70836e-07
6.90764	-1.70147e-07
6.92343	-1.6944e-07
6.93922	-1.69594e-07
6.95501	-1.70332e-07
6.9708	-1.69548e-07
6.98659	-1.68862e-07
7.00238	-1.70567e-07
7.01817	-1.69768e-07
7.03396	-1.70687e-07
7.04975	-1.71715e-07
7.06554	-1.71132e-07
7.08133	-1.72289e-07
7.09712	-1.70624e-07
7.11291	-1.69169e-07
7.1287	-1.69613e-07
7.14449	-1.69969e-07
7.16028	-1.69793e-07
7.17607	-1.67099e-07
7.19186	-1.66631e-07
7.20765	-1.67098e-07
7.22344	-1.65117e-07
7.23923	-1.64959e-07
7.25502	-1.65299e-07
7.27081	-1.64755e-07
7.2866	-1.66096e-07
7.30239	-1.66293e-07
7.31818	-1.63348e-07
7.33397	-1.6221e-07
7.34976	-1.60373e-07
7.36555	-1.59609e-07
7.38134	-1.59477e-07
7.39713	-1.56618e-07
7.41292	-1.56876e-07
7.42871	-1.5839e-07
7.4445	-1.5756e-07
7.46029	-1.56935e-07
7.47608	-1.56587e-07
7.49187	-1.53987e-07
7.50766	-1.51564e-07
7.52345	-1.50465e-07
7.53924	-1.51273e-07
7.55503	-1.51217e-07
7.57082	-1.50842e-07
7.58661	-1.4996e-07
7.6024	-1.49238e-07
7.61819	-1.47894e-07
7.63398	-1.46263e-07
7.64977	-1.46029e-07
7.66556	-1.46299e-07
7.68135	-1.45277e-07
7.69714	-1.44144e-07
7.71293	-1.41791e-07
7.72872	-1.4065e-07
7.74451	-1.39926e-07
7.7603	-1.39463e-07
7.77609	-1.38099e-07
7.79188	-1.37043e-07
7.80767	-1.3666e-07
7.82346	-1.34034e-07
7.83925	-1.31752e-07
7.85504	-1.30872e-07
7.87083	-1.31476e-07
7.88662	-1.288e-07
7.90241	-1.26733e-07
7.9182	-1.27822e-07
7.93399	-1.2742e-07
7.94978	-1.25816e-07
7.96557	-1.25725e-07
7.98136	-1.25646e-07
7.99715	-1.26921e-07
8.01294	-1.26636e-07
8.02873	-1.24405e-07
8.04452	-1.22741e-07
8.06031	-1.2418e-07
8.0761	-1.24415e-07
8.09189	-1.22712e-07
8.10768	-1.23058e-07
8.12347	-1.24173e-07
8.13926	-1.23662e-07
8.15505	-1.22386e-07
8.17084	-1.21302e-07
8.18663	-1.21484e-07
8.20242	-1.22086e-07
8.21821	-1.21537e-07
8.234	-1.19505e-07
8.24979	-1.18735e-07
8.26558	-1.18964e-07
8.28137	-1.17496e-07
8.29716	-1.17202e-07
8.31295	-1.16384e-07
8.32874	-1.16974e-07
8.34453	-1.16595e-07
8.36032	-1.14983e-07
8.37611	-1.15049e-07
8.3919	-1.14567e-07
8.40769	-1.13911e-07
8.42348	-1.14715e-07
8.43927	-1.16957e-07
8.45506	-1.16729e-07
8.47085	-1.14191e-07
8.48664	-1.14826e-07
8.50243	-1.15212e-07
8.51822	-1.15152e-07
8.53401	-1.15024e-07
8.5498	-1.13257e-07
8.56559	-1.11286e-07
8.58138	-1.10708e-07
8.59717	-1.10078e-07
8.61296	-1.10539e-07
8.62875	-1.11236e-07
8.64454	-1.11769e-07
8.66033	-1.11554e-07
8.67612	-1.10836e-07
8.69191	-1.09916e-07
8.70769	-1.09692e-07
8.72348	-1.10115e-07
8.73927	-1.0986e-07
8.75506	-1.09604e-07
8.77085	-1.09909e-07
8.78664	-1.10345e-07
8.80243	-1.09497e-07
8.81822	-1.09607e-07
8.83401	-1.12348e-07
8.8498	-1.13628e-07
8.86559	-1.1226e-07
8.88138	-1.11618e-07
8.89717	-1.12035e-07
8.91296	-1.13537e-07
8.92875	-1.14676e-07
8.94454	-1.13442e-07
8.96033	-1.14415e-07
8.97612	-1.14914e-07
8.99191	-1.12282e-07
9.0077	-1.11893e-07
9.02349	-1.13208e-07
9.03928	-1.13867e-07
9.05507	-1.13045e-07
9.07086	-1.12015e-07
9.08665	-1.12618e-07
9.10244	-1.12195e-07
9.11823	-1.11458e-07
9.13402	-1.13138e-07
9.14981	-1.12574e-07
9.1656	-1.11996e-07
9.18139	-1.11508e-07
9.19718	-1.1157e-07
9.21297	-1.12261e-07
9.22876	-1.1168e-07
9.24455	-1.12095e-07
9.26034	-1.13462e-07
9.27613	-1.11861e-07
9.29192	-1.11714e-07
9.30771	-1.12647e-07
9.3235	-1.12622e-07
9.33929	-1.12899e-07
9.35508	-1.12481e-07
9.37087	-1.12849e-07
9.38666	-1.14084e-07
9.40245	-1.12922e-07
9.41824	-1.13551e-07
9.43403	-1.14213e-07
9.44982	-1.15663e-07
9.46561	-1.16139e-07
9.4814	-1.1625e-07
9.49719	-1.16485e-07
9.51298	-1.16297e-07
9.52877	-1.15531e-07
9.54456	-1.16762e-07
9.56035	-1.15963e-07
9.57614	-1.15617e-07
9.59193	-1.17062e-07
9.60772	-1.16758e-07
9.62351	-1.18025e-07
9.6393	-1.18986e-07
9.65509	-1.17484e-07
9.67088	-1.16997e-07
9.68667	-1.1731e-07
9.70246	-1.18446e-07
9.71825	-1.18684e-07
9.73404	-1.19811e-07
9.74983	-1.21463e-07
9.76562	-1.21807e-07
9.78141	-1.19523e-07
9.7972	-1.20197e-07
9.81299	-1.21974e-07
9.82878	-1.21647e-07
9.84457	-1.22462e-07
9.86036	-1.24466e-07
9.87615	-1.26413e-07
9.89194	-1.26308e-07
9.90773	-1.25332e-07
9.92352	-1.26657e-07
9.93931	-1.28549e-07
9.9551	-1.27701e-07
9.97089	-1.27027e-07
9.98668	-1.26335e-07
10.0025	-1.25879e-07
10.0183	-1.25512e-07
10.0341	-1.26354e-07
10.0498	-1.27415e-07
10.0656	-1.28164e-07
10.0814	-1.29541e-07
10.0972	-1.29404e-07
10.113	-1.27943e-07
10.1288	-1.27371e-07
10.1446	-1.26856e-07
10.1604	-1.26034e-07
10.1762	-1.26308e-07
10.192	-1.2793e-07
10.2077	-1.28959e-07
10.2235	-1.30293e-07
10.2393	-1.30338e-07
10.2551	-1.29146e-07
10.2709	-1.28613e-07
10.2867	-1.27807e-07
10.3025	-1.28238e-07
10.3183	-1.27588e-07
10.3341	-1.25091e-07
10.3499	-1.23816e-07
10.3656	-1.2467e-07
10.3814	-1.26025e-07
10.3972	-1.26364e-07
10.413	-1.26274e-07
10.4288	-1.25299e-07
10.4446	-1.24802e-07
10.4604	-1.26308e-07
10.4762	-1.26677e-07
10.492	-1.27016e-07
10.5078	-1.28e-07
10.5235	-1.29024e-07
10.5393	-1.27991e-07
10.5551	-1.29044e-07
10.5709	-1.28811e-07
10.5867	-1.29082e-07
10.6025	-1.29836e-07
10.6183	-1.29352e-07
10.6341	-1.28771e-07
10.6499	-1.29187e-07
10.6657	-1.28927e-07
10.6814	-1.29302e-07
10.6972	-1.30089e-07
10.713	-1.3196e-07
10.7288	-1.32424e-07
10.7446	-1.31469e-07
10.7604	-1.3064e-07
10.7762	-1.30695e-07
10.792	-1.32697e-07
10.8078	-1.34271e-07
10.8236	-1.33903e-07
10.8393	-1.33457e-07
10.8551	-1.33703e-07
10.8709	-1.33927e-07
10.8867	-1.32413e-07
10.9025	-1.33728e-07
10.9183	-1.34376e-07
10.9341	-1.33486e-07
10.9499	-1.32882e-07
10.9657	-1.31718e-07
10.9815	-1.31179e-07
10.9972	-1.30231e-07
11.013	-1.31694e-07
11.0288	-1.33037e-07
11.0446	-1.34106e-07
11.0604	-1.33865e-07
11.0762	-1.33619e-07
11.092	-1.33066e-07
11.1078	-1.31365e-07
11.1236	-1.33051e-07
11.1394	-1.33422e-07
11.1551	-1.32919e-07
11.1709	-1.33885e-07
11.1867	-1.34478e-07
11.2025	-1.34807e-07
11.2183	-1.35035e-07
11.2341	-1.37601e-07
11.2499	-1.38285e-07
11.2657	-1.36795e-07
11.2815	-1.37273e-07
11.2973	-1.38897e-07
11.313	-1.38457e-07
11.3288	-1.37239e-07
11.3446	-1.38606e-07
11.3604	-1.40916e-07
11.3762	-1.41108e-07
11.392	-1.39948e-07
11.4078	-1.40663e-07
11.4236	-1.40091e-07
11.4394	-1.39777e-07
11.4552	-1.38953e-07
11.4709	-1.39547e-07
11.4867	-1.40277e-07
11.5025	-1.37442e-07
11.5183	-1.34848e-07
11.5341	-1.35785e-07
11.5499	-1.38334e-07
11.5657	-1.3936e-07
11.5815	-1.38427e-07
11.5973	-1.37554e-07
11.613	-1.38336e-07
11.6288	-1.40325e-07
11.6446	-1.38212e-07
11.6604	-1.36906e-07
11.6762	-1.36607e-07
11.692	-1.37328e-07
11.7078	-1.36973e-07
11.7236	-1.36692e-07
11.7394	-1.37613e-07
11.7552	-1.38855e-07
11.7709	-1.38031e-07
11.7867	-1.37775e-07
11.8025	-1.37934e-07
11.8183	-1.37977e-07
11.8341	-1.37662e-07
11.8499	-1.37359e-07
11.8657	-1.36964e-07
11.8815	-1.37002e-07
11.8973	-1.37187e-07
11.9131	-1.3621e-07
11.9288	-1.36305e-07
11.9446	-1.37485e-07
11.9604	-1.36481e-07
11.9762	-1.36605e-07
11.992	-1.34446e-07
12.0078	-1.35096e-07
12.0236	-1.36652e-07
12.0394	-1.35378e-07
12.0552	-1.34025e-07
12.071	-1.35088e-07
12.0867	-1.34271e-07
12.1025	-1.33342e-07
12.1183	-1.35836e-07
12.1341	-1.35647e-07
12.1499	-1.34793e-07
12.1657	-1.35172e-07
12.1815	-1.3322e-07
12.1973	-1.33774e-07
12.2131	-1.3528e-07
12.2289	-1.33212e-07
12.2446	-1.32602e-07
12.2604	-1.33431e-07
12.2762	-1.31375e-07
12.292	-1.3131e-07
12.3078	-1.32105e-07
12.3236	-1.31375e-07
12.3394	-1.33213e-07
12.3552	-1.32926e-07
12.371	-1.32287e-07
12.3868	-1.33746e-07
12.4025	-1.32521e-07
12.4183	-1.32604e-07
12.4341	-1.30419e-07
12.4499	-1.31423e-07
12.4657	-1.32519e-07
12.4815	-1.3263e-07
12.4973	-1.29393e-07
12.5131	-1.28434e-07
12.5289	-1.30552e-07
12.5447	-1.31308e-07
12.5604	-1.30505e-07
12.5762	-1.29733e-07
12.592	-1.29955e-07
12.6078	-1.30802e-07
12.6236	-1.29028e-07
12.6394	-1.28805e-07
12.6552	-1.28827e-07
12.671	-1.27246e-07
12.6868	-1.27926e-07
12.7026	-1.2944e-07
12.7183	-1.28653e-07
12.7341	-1.27918e-07
12.7499	-1.27141e-07
12.7657	-1.2769e-07
12.7815	-1.28705e-07
12.7973	-1.26799e-07
12.8131	-1.25595e-07
12.8289	-1.24481e-07
12.8447	-1.25319e-07
12.8605	-1.25695e-07
12.8762	-1.2496e-07
12.892	-1.25216e-07
12.9078	-1.25114e-07
12.9236	-1.23565e-07
12.9394	-1.22485e-07
12.9552	-1.2364e-07
12.971	-1.2447e-07
12.9868	-1.24206e-07
13.0026	-1.23477e-07
13.0184	-1.23298e-07
13.0341	-1.22343e-07
13.0499	-1.21809e-07
13.0657	-1.23144e-07
13.0815	-1.23112e-07
13.0973	-1.23068e-07
13.1131	-1.24368e-07
13.1289	-1.24078e-07
13.1447	-1.21692e-07
13.1605	-1.21677e-07
13.1763	-1.2282e-07
13.192	-1.24501e-07
13.2078	-1.24484e-07
13.2236	-1.23684e-07
13.2394	-1.23431e-07
13.2552	-1.23246e-07
13.271	-1.22582e-07
13.2868	-1.23438e-07
13.3026	-1.22846e-07
13.3184	-1.22511e-07
13.3342	-1.21138e-07
13.3499	-1.22473e-07
13.3657	-1.23215e-07
13.3815	-1.22064e-07
13.3973	-1.22047e-07
13.4131	-1.22392e-07
13.4289	-1.20373e-07
13.4447	-1.20667e-07
13.4605	-1.19816e-07
13.4763	-1.18495e-07
13.4921	-1.17343e-07
13.5078	-1.18446e-07
13.5236	-1.19042e-07
13.5394	-1.1816e-07
13.5552	-1.16951e-07
13.571	-1.17291e-07
13.5868	-1.17754e-07
13.6026	-1.17146e-07
13.6184	-1.17702e-07
13.6342	-1.19379e-07
13.65	-1.18313e-07
13.6657	-1.19693e-07
13.6815	-1.21547e-07
13.6973	-1.20455e-07
13.7131	-1.191e-07
13.7289	-1.1959e-07
13.7447	-1.20228e-07
13.7605	-1.19629e-07
13.7763	-1.1905e-07
13.7921	-1.17926e-07
13.8079	-1.17742e-07
13.8236	-1.17825e-07
13.8394	-1.17271e-07
13.8552	-1.1698e-07
13.871	-1.16212e-07
13.8868	-1.15498e-07
13.9026	-1.1513e-07
13.9184	-1.1613e-07
13.9342	-1.16681e-07
13.95	-1.17926e-07
13.9658	-1.18239e-07
13.9815	-1.16258e-07
13.9973	-1.16706e-07
14.0131	-1.17319e-07
14.0289	-1.14874e-07
14.0447	-1.14183e-07
14.0605	-1.17456e-07
14.0763	-1.17652e-07
14.0921	-1.16914e-07
14.1079	-1.17091e-07
14.1237	-1.17708e-07
14.1394	-1.17449e-07
14.1552	-1.17159e-07
14.171	-1.15981e-07
14.1868	-1.1618e-07
14.2026	-1.15928e-07
14.2184	-1.15734e-07
14.2342	-1.16093e-07
14.25	-1.14648e-07
14.2658	-1.15988e-07
14.2816	-1.17022e-07
14.2973	-1.15961e-07
14.3131	-1.15538e-07
14.3289	-1.15549e-07
14.3447	-1.14584e-07
14.3605	-1.15688e-07
14.3763	-1.17024e-07
14.3921	-1.1559e-07
14.4079	-1.17382e-07
14.4237	-1.17847e-07
14.4395	-1.17394e-07
14.4552	-1.1865e-07
14.471	-1.19505e-07
14.4868	-1.20275e-07
14.5026	-1.2006e-07
14.5184	-1.18695e-07
14.5342	-1.17916e-07
14.55	-1.1769e-07
14.5658	-1.1834e-07
14.5816	-1.18328e-07
14.5974	-1.17856e-07
14.6131	-1.1814e-07
14.6289	-1.18387e-07
14.6447	-1.18352e-07
14.6605	-1.19517e-07
14.6763	-1.21545e-07
14.6921	-1.21319e-07
14.7079	-1.18669e-07
14.7237	-1.16803e-07
14.7395	-1.1669e-07
14.7553	-1.1732e-07
14.771	-1.18237e-07
14.7868	-1.16219e-07
14.8026	-1.14938e-07
14.8184	-1.12226e-07
14.8342	-1.11893e-07
14.85	-1.11623e-07
14.8658	-1.09883e-07
14.8816	-1.08005e-07
14.8974	-1.07784e-07
14.9132	-1.07484e-07
14.9289	-1.06563e-07
14.9447	-1.05292e-07
14.9605	-1.02214e-07
14.9763	-1.00732e-07
14.9921	-9.93874e-08
15.0079	-9.82329e-08
15.0237	-9.68088e-08
15.0395	-9.57969e-08
15.0553	-9.46173e-08
15.0711	-9.32711e-08
15.0868	-9.09321e-08
15.1026	-8.8289e-08
15.1184	-8.78533e-08
15.1342	-8.62117e-08
15.15	-8.54402e-08
15.1658	-8.22661e-08
15.1816	-7.89917e-08
15.1974	-7.67028e-08
15.2132	-7.40972e-08
15.229	-7.17671e-08
15.2447	-6.86898e-08
15.2605	-6.45921e-08
15.2763	-6.39523e-08
15.2921	-6.4505e-08
15.3079	-6.34693e-08
15.3237	-6.06375e-08
15.3395	-5.68673e-08
15.3553	-5.27837e-08
15.3711	-4.81369e-08
15.3869	-4.74829e-08
15.4026	-4.59263e-08
15.4184	-4.21831e-08
15.4342	-3.97242e-08
15.45	-3.82806e-08
15.4658	-3.50316e-08
15.4816	-2.942e-08
15.4974	-2.71321e-08
15.5132	-2.59694e-08
15.529	-2.28141e-08
15.5448	-1.74009e-08
15.5605	-1.47466e-08
15.5763	-1.27705e-08
15.5921	-6.30851e-09
15.6079	-8.65398e-10
15.6237	7.98951e-10
15.6395	1.84011e-09
15.6553	7.43006e-09
15.6711	1.25083e-08
15.6869	1.68736e-08
15.7027	2.12802e-08
15.7184	2.74524e-08
15.7342	3.50869e-08
15.75	4.10691e-08
15.7658	4.85604e-08
15.7816	5.72065e-08
15.7974	6.52658e-08
15.8132	7.53068e-08
15.829	8.60104e-08
15.8448	9.56505e-08
15.8606	1.07614e-07
15.8763	1.19699e-07
15.8921	1.31114e-07
15.9079	1.43058e-07
15.9237	1.57944e-07
15.9395	1.74419e-07
15.9553	1.89093e-07
15.9711	2.05276e-07
15.9869	2.22869e-07
16.0027	2.40986e-07
16.0185	2.59721e-07
16.0342	2.7999e-07
16.05	2.99193e-07
16.0658	3.20391e-07
16.0816	3.42305e-07
16.0974	3.64564e-07
16.1132	3.87622e-07
16.129	4.08232e-07
16.1448	4.29177e-07
16.1606	4.52764e-07
16.1764	4.76242e-07
16.1921	4.99201e-07
16.2079	5.1964e-07
16.2237	5.39534e-07
16.2395	5.59478e-07
16.2553	5.77186e-07
16.2711	5.9389e-07
16.2869	6.08967e-07
16.3027	6.24162e-07
16.3185	6.37219e-07
16.3343	6.47377e-07
16.35	6.57805e-07
16.3658	6.65089e-07
16.3816	6.70037e-07
16.3974	6.74327e-07
16.4132	6.77852e-07
16.429	6.77467e-07
16.4448	6.74269e-07
16.4606	6.72056e-07
16.4764	6.68062e-07
16.4922	6.63664e-07
16.5079	6.56062e-07
16.5237	6.47092e-07
16.5395	6.37921e-07
16.5553	6.28311e-07
16.5711	6.16054e-07
16.5869	6.03874e-07
16.6027	5.90694e-07
16.6185	5.75166e-07
16.6343	5.61755e-07
16.6501	5.49474e-07
16.6658	5.34679e-07
16.6816	5.19754e-07
16.6974	5.04016e-07
16.7132	4.87761e-07
16.729	4.72667e-07
16.7448	4.5878e-07
16.7606	4.43961e-07
16.7764	4.30063e-07
16.7922	4.16303e-07
16.808	4.02022e-07
16.8237	3.90311e-07
16.8395	3.75272e-07
16.8553	3.61292e-07
16.8711	3.48194e-07
16.8869	3.35764e-07
16.9027	3.25327e-07
16.9185	3.14343e-07
16.9343	3.03297e-07
16.9501	2.93205e-07
16.9659	2.83668e-07
16.9816	2.73351e-07
16.9974	2.63829e-07
17.0132	2.57038e-07
17.029	2.50276e-07
17.0448	2.43252e-07
17.0606	2.36919e-07
17.0764	2.3218e-07
17.0922	2.26347e-07
17.108	2.19446e-07
17.1237	2.12403e-07
17.1395	2.08522e-07
17.1553	2.05136e-07
17.1711	2.00452e-07
17.1869	1.95986e-07
17.2027	1.92145e-07
17.2185	1.88738e-07
17.2343	1.84913e-07
17.2501	1.81897e-07
17.2659	1.77881e-07
17.2816	1.75729e-07
17.2974	1.74359e-07
17.3132	1.71859e-07
17.329	1.68443e-07
17.3448	1.67301e-07
17.3606	1.64792e-07
17.3764	1.62377e-07
17.3922	1.59189e-07
17.408	1.57192e-07
17.4238	1.56719e-07
17.4395	1.53492e-07
17.4553	1.50926e-07
17.4711	1.5056e-07
17.4869	1.49324e-07
17.5027	1.46698e-07
17.5185	1.44735e-07
17.5343	1.43951e-07
17.5501	1.43579e-07
17.5659	1.44911e-07
17.5817	1.43281e-07
17.5974	1.4037e-07
17.6132	1.40925e-07
17.629	1.40963e-07
17.6448	1.40068e-07
17.6606	1.39649e-07
17.6764	1.37606e-07
17.6922	1.33901e-07
17.708	1.32896e-07
17.7238	1.35683e-07
17.7396	1.34626e-07
17.7553	1.31614e-07
17.7711	1.30304e-07
17.7869	1.2814e-07
17.8027	1.28207e-07
17.8185	1.28697e-07
17.8343	1.27396e-07
17.8501	1.25442e-07
17.8659	1.2481e-07
17.8817	1.2392e-07
17.8975	1.21228e-07
17.9132	1.19651e-07
17.929	1.18084e-07
17.9448	1.17477e-07
17.9606	1.16111e-07
17.9764	1.13468e-07
17.9922	1.11979e-07
18.008	1.11857e-07
18.0238	1.10195e-07
18.0396	1.09416e-07
18.0554	1.09995e-07
18.0711	1.10544e-07
18.0869	1.08169e-07
18.1027	1.0649e-07
18.1185	1.0559e-07
18.1343	1.03726e-07
18.1501	1.02215e-07
18.1659	1.01025e-07
18.1817	1.00339e-07
18.1975	9.92864e-08
18.2133	9.78266e-08
18.229	9.72517e-08
18.2448	9.69885e-08
18.2606	9.69138e-08
18.2764	9.48189e-08
18.2922	9.29253e-08
18.308	9.23861e-08
18.3238	8.89596e-08
18.3396	8.86892e-08
18.3554	8.86942e-08
18.3712	8.6496e-08
18.3869	8.63956e-08
18.4027	8.63104e-08
18.4185	8.32148e-08
18.4343	8.23769e-08
18.4501	8.23894e-08
18.4659	8.22397e-08
18.4817	8.17876e-08
18.4975	7.89401e-08
18.5133	7.98299e-08
18.5291	7.81399e-08
18.5448	7.46859e-08
18.5606	7.50666e-08
18.5764	7.50266e-08
18.5922	7.35926e-08
18.608	7.1729e-08
18.6238	7.05228e-08
18.6396	7.04037e-08
18.6554	6.87172e-08
18.6712	6.6423e-08
18.687	6.5567e-08
18.7027	6.52475e-08
18.7185	6.53766e-08
18.7343	6.39789e-08
18.7501	6.43625e-08
18.7659	6.33681e-08
18.7817	6.188e-08
18.7975	6.1094e-08
18.8133	6.2389e-08
18.8291	6.1787e-08
18.8449	5.86001e-08
18.8606	5.67053e-08
18.8764	5.75578e-08
18.8922	5.72594e-08
18.908	5.7976e-08
18.9238	5.90666e-08
18.9396	5.70202e-08
18.9554	5.72861e-08
18.9712	5.86672e-08
18.987	5.73864e-08
19.0028	5.58238e-08
19.0185	5.27194e-08
19.0343	5.37455e-08
19.0501	5.51318e-08
19.0659	5.31133e-08
19.0817	5.13951e-08
19.0975	5.2043e-08
19.1133	5.09572e-08
19.1291	4.99981e-08
19.1449	5.093e-08
19.1607	5.07547e-08
19.1764	5.14693e-08
19.1922	5.24972e-08
19.208	5.16877e-08
19.2238	5.06811e-08
19.2396	5.02424e-08
19.2554	5.06107e-08
19.2712	4.91317e-08
19.287	4.74634e-08
19.3028	4.69483e-08
19.3186	4.5492e-08
19.3343	4.431e-08
19.3501	4.3971e-08
19.3659	4.39798e-08
19.3817	4.28061e-08
19.3975	4.15421e-08
19.4133	4.27865e-08
19.4291	4.28991e-08
19.4449	4.20169e-08
19.4607	4.19325e-08
19.4765	4.29395e-08
19.4922	4.18944e-08
19.508	4.02286e-08
19.5238	3.97913e-08
19.5396	4.00918e-08
19.5554	3.95137e-08
19.5712	3.73451e-08
19.587	3.57046e-08
19.6028	3.49402e-08
19.6186	3.3974e-08
19.6344	3.24553e-08
19.6501	3.00694e-08
19.6659	3.00524e-08
19.6817	2.80454e-08
19.6975	2.7074e-08
19.7133	2.79114e-08
19.7291	2.92731e-08
19.7449	2.90454e-08
19.7607	2.84988e-08
19.7765	2.76395e-08
19.7923	2.88549e-08
19.808	2.78598e-08
19.8238	2.55779e-08
19.8396	2.46552e-08
19.8554	2.37302e-08
19.8712	2.24405e-08
19.887	2.23889e-08
19.9028	2.284e-08
19.9186	2.24606e-08
19.9344	2.33132e-08
19.9502	2.31197e-08
19.9659	2.22003e-08
19.9817	2.07609e-08
19.9975	2.15646e-08
20.0133	2.11149e-08
20.0291	2.02191e-08
20.0449	1.98782e-08
20.0607	1.85793e-08
20.0765	1.98041e-08
20.0923	1.95127e-08
20.1081	1.88235e-08
20.1238	2.08199e-08
20.1396	2.16562e-08
20.1554	2.11396e-08
20.1712	1.91582e-08
20.187	1.80481e-08
20.2028	1.86443e-08
20.2186	1.83065e-08
20.2344	1.54576e-08
20.2502	1.43979e-08
20.266	1.48863e-08
20.2817	1.56516e-08
20.2975	1.61174e-08
20.3133	1.48477e-08
20.3291	1.44002e-08
20.3449	1.50803e-08
20.3607	1.26643e-08
20.3765	1.26418e-08
20.3923	1.14413e-08
20.4081	1.01935e-08
20.4239	9.44983e-09
20.4396	9.0259e-09
20.4554	9.3502e-09
20.4712	9.27934e-09
20.487	7.00655e-09
20.5028	7.0486e-09
20.5186	6.84679e-09
20.5344	5.89613e-09
20.5502	6.31573e-09
20.566	5.50216e-09
20.5818	6.54392e-09
20.5975	7.16834e-09
20.6133	4.85699e-09
20.6291	3.06098e-09
20.6449	5.3113e-09
20.6607	4.7813e-09
20.6765	3.81288e-09
20.6923	4.89547e-09
20.7081	4.90222e-09
20.7239	5.56944e-09
20.7397	4.26099e-09
20.7554	3.76772e-09
20.7712	4.69132e-09
20.787	3.39974e-09
20.8028	1.9413e-09
20.8186	2.07231e-09
20.8344	2.51919e-09
20.8502	1.16432e-09
20.866	2.52179e-10
20.8818	-1.13742e-09
20.8976	-2.30567e-09
20.9133	-3.69577e-09
20.9291	-5.28649e-09
20.9449	-6.06802e-09
20.9607	-6.01035e-09
20.9765	-5.84248e-09
20.9923	-6.63206e-09
21.0081	-7.23278e-09
21.0239	-8.40559e-09
21.0397	-9.81455e-09
21.0555	-1.10842e-08
21.0712	-1.15574e-08
21.087	-1.18711e-08
21.1028	-1.07677e-08
21.1186	-1.03185e-08
21.1344	-9.824e-09
21.1502	-1.09014e-08
21.166	-1.15249e-08
21.1818	-1.01542e-08
21.1976	-8.70396e-09
21.2134	-9.56229e-09
21.2291	-1.01418e-08
21.2449	-1.01482e-08
21.2607	-9.75177e-09
21.2765	-9.13238e-09
21.2923	-8.3999e-09
21.3081	-7.56485e-09
21.3239	-8.10453e-09
21.3397	-8.34263e-09
21.3555	-9.15601e-09
21.3713	-8.80225e-09
21.387	-5.56403e-09
21.4028	-6.43973e-09
21.4186	-7.48524e-09
21.4344	-7.80751e-09
21.4502	-8.53526e-09
21.466	-7.27068e-09
21.4818	-7.21198e-09
21.4976	-6.52035e-09
21.5134	-6.95814e-09
21.5292	-8.91386e-09
21.5449	-8.06527e-09
21.5607	-8.66893e-09
21.5765	-9.38021e-09
21.5923	-9.4428e-09
21.6081	-7.44215e-09
21.6239	-6.32341e-09
21.6397	-7.43197e-09
21.6555	-8.97841e-09
21.6713	-1.01022e-08
21.6871	-9.18266e-09
21.7028	-8.26515e-09
21.7186	-9.50829e-09
21.7344	-9.79915e-09
21.7502	-8.15845e-09
21.766	-7.33285e-09
21.7818	-8.14823e-09
21.7976	-9.19499e-09
21.8134	-1.057e-08
21.8292	-1.13964e-08
21.845	-1.09856e-08
21.8607	-9.69458e-09
21.8765	-9.84323e-09
21.8923	-9.60864e-09
21.9081	-1.06038e-08
21.9239	-1.14087e-08
21.9397	-9.78021e-09
21.9555	-1.01045e-08
21.9713	-1.05991e-08
21.9871	-1.18646e-08
22.0029	-1.26148e-08
22.0186	-1.14769e-08
22.0344	-1.27406e-08
22.0502	-1.37662e-08
22.066	-1.34305e-08
22.0818	-1.23996e-08
22.0976	-1.15072e-08
22.1134	-9.55851e-09
22.1292	-1.04907e-08
22.145	-1.15312e-08
22.1608	-1.10831e-08
22.1765	-1.13811e-08
22.1923	-1.24308e-08
22.2081	-1.37602e-08
22.2239	-1.40641e-08
22.2397	-1.47934e-08
22.2555	-1.50383e-08
22.2713	-1.5021e-08
22.2871	-1.37562e-08
22.3029	-1.4327e-08
22.3187	-1.58785e-08
22.3344	-1.57932e-08
22.3502	-1.51388e-08
22.366	-1.36549e-08
22.3818	-1.25828e-08
22.3976	-1.26718e-08
22.4134	-1.28234e-08
22.4292	-1.53976e-08
22.445	-1.78748e-08
22.4608	-1.90254e-08
22.4766	-1.79702e-08
22.4923	-1.62327e-08
22.5081	-1.64719e-08
22.5239	-1.72433e-08
22.5397	-1.81643e-08
22.5555	-1.92071e-08
22.5713	-2.01691e-08
22.5871	-2.07007e-08
22.6029	-2.04436e-08
22.6187	-2.19983e-08
22.6344	-2.24632e-08
22.6502	-2.14335e-08
22.666	-2.10816e-08
22.6818	-2.28317e-08
22.6976	-2.45872e-08
22.7134	-2.36639e-08
22.7292	-2.36013e-08
22.745	-2.4105e-08
22.7608	-2.46264e-08
22.7766	-2.43721e-08
22.7923	-2.48306e-08
22.8081	-2.64972e-08
22.8239	-2.65486e-08
22.8397	-2.56483e-08
22.8555	-2.38179e-08
22.8713	-2.46052e-08
22.8871	-2.62828e-08
22.9029	-2.67917e-08
22.9187	-2.65436e-08
22.9345	-2.57973e-08
22.9502	-2.652e-08
22.966	-2.74161e-08
22.9818	-2.89163e-08
22.9976	-2.9045e-08
23.0134	-2.95856e-08
23.0292	-3.02377e-08
23.045	-3.15538e-08
23.0608	-3.20796e-08
23.0766	-3.33908e-08
23.0924	-3.50285e-08
23.1081	-3.48297e-08
23.1239	-3.5691e-08
23.1397	-3.47939e-08
23.1555	-3.58164e-08
23.1713	-3.60863e-08
23.1871	-3.5519e-08
23.2029	-3.55096e-08
23.2187	-3.45697e-08
23.2345	-3.56286e-08
23.2503	-3.59147e-08
23.266	-3.79694e-08
23.2818	-4.01087e-08
23.2976	-3.8995e-08
23.3134	-3.85763e-08
23.3292	-3.92345e-08
23.345	-4.08389e-08
23.3608	-4.14078e-08
23.3766	-4.16236e-08
23.3924	-4.25855e-08
23.4082	-4.42794e-08
23.4239	-4.47811e-08
23.4397	-4.41641e-08
23.4555	-4.49654e-08
23.4713	-4.62226e-08
23.4871	-4.74865e-08
23.5029	-4.8501e-08
23.5187	-5.05484e-08
23.5345	-5.18911e-08
23.5503	-5.10123e-08
23.5661	-4.91641e-08
23.5818	-4.93079e-08
23.5976	-4.99621e-08
23.6134	-4.92006e-08
23.6292	-5.03344e-08
23.645	-5.19687e-08
23.6608	-5.2329e-08
23.6766	-5.142e-08
23.6924	-5.20023e-08
23.7082	-5.36844e-08
23.724	-5.44023e-08
23.7397	-5.4283e-08
23.7555	-5.3714e-08
23.7713	-5.31925e-08
23.7871	-5.32459e-08
23.8029	-5.37788e-08
23.8187	-5.33743e-08
23.8345	-5.35421e-08
23.8503	-5.51797e-08
23.8661	-5.54195e-08
23.8819	-5.48725e-08
23.8976	-5.48306e-08
23.9134	-5.63358e-08
23.9292	-5.58099e-08
23.945	-5.54609e-08
23.9608	-5.59027e-08
23.9766	-5.69619e-08
23.9924	-5.90565e-08
24.0082	-5.82164e-08
24.024	-5.73579e-08
24.0398	-5.66157e-08
24.0555	-5.64462e-08
24.0713	-5.63388e-08
24.0871	-5.53325e-08
24.1029	-5.62478e-08
24.1187	-5.76692e-08
24.1345	-5.75848e-08
24.1503	-5.57607e-08
24.1661	-5.55318e-08
24.1819	-5.6741e-08
24.1977	-5.66102e-08
24.2134	-5.67115e-08
24.2292	-5.76827e-08
24.245	-5.92548e-08
24.2608	-5.94976e-08
24.2766	-5.91626e-08
24.2924	-5.98067e-08
24.3082	-5.99746e-08
24.324	-5.99824e-08
24.3398	-5.92421e-08
24.3556	-5.97417e-08
24.3713	-6.00522e-08
24.3871	-5.82347e-08
24.4029	-5.71904e-08
24.4187	-5.84224e-08
24.4345	-5.8819e-08
24.4503	-5.87566e-08
24.4661	-5.9472e-08
24.4819	-5.93247e-08
24.4977	-5.83498e-08
24.5135	-5.94522e-08
24.5292	-5.93768e-08
24.545	-5.86603e-08
24.5608	-5.89529e-08
24.5766	-5.96827e-08
24.5924	-5.84819e-08
24.6082	-5.7271e-08
24.624	-5.72115e-08
24.6398	-5.87702e-08
24.6556	-5.85004e-08
24.6714	-5.9431e-08
24.6871	-5.97465e-08
24.7029	-5.83723e-08
24.7187	-5.79152e-08
24.7345	-5.82342e-08
24.7503	-5.68626e-08
24.7661	-5.74149e-08
24.7819	-5.73626e-08
24.7977	-5.47833e-08
24.8135	-5.41278e-08
24.8293	-5.57536e-08
24.845	-5.55023e-08
24.8608	-5.5146e-08
24.8766	-5.57841e-08
24.8924	-5.64977e-08
24.9082	-5.67801e-08
24.924	-5.67848e-08
24.9398	-5.64382e-08
24.9556	-5.52851e-08
24.9714	-5.4397e-08
24.9872	-5.43061e-08
25.0029	-5.45687e-08
25.0187	-5.402e-08
25.0345	-5.38269e-08
25.0503	-5.31189e-08
25.0661	-5.39274e-08
25.0819	-5.52342e-08
25.0977	-5.42925e-08
25.1135	-5.4318e-08
25.1293	-5.36005e-08
25.1451	-5.32197e-08
25.1608	-5.60237e-08
25.1766	-5.45647e-08
25.1924	-5.29249e-08
25.2082	-5.37161e-08
25.224	-5.47546e-08
25.2398	-5.28104e-08
25.2556	-5.12078e-08
25.2714	-5.23675e-08
25.2872	-5.23458e-08
25.303	-5.13055e-08
25.3187	-5.06205e-08
25.3345	-5.04897e-08
25.3503	-5.01741e-08
25.3661	-4.94962e-08
25.3819	-4.89253e-08
25.3977	-4.99931e-08
25.4135	-4.93218e-08
25.4293	-4.90223e-08
25.4451	-5.03734e-08
25.4609	-4.92908e-08
25.4766	-4.75368e-08
25.4924	-4.67362e-08
25.5082	-4.63953e-08
25.524	-4.85068e-08
25.5398	-4.93968e-08
25.5556	-4.92401e-08
25.5714	-4.89501e-08
25.5872	-4.91568e-08
25.603	-4.91799e-08
25.6188	-4.7873e-08
25.6345	-4.58024e-08
25.6503	-4.86332e-08
25.6661	-5.09528e-08
25.6819	-4.94131e-08
25.6977	-4.88425e-08
25.7135	-4.96358e-08
25.7293	-4.99358e-08
25.7451	-5.01166e-08
25.7609	-4.95957e-08
25.7767	-4.97393e-08
25.7924	-5.01986e-08
25.8082	-5.14514e-08
25.824	-4.8871e-08
25.8398	-4.52438e-08
25.8556	-4.57127e-08
25.8714	-4.58385e-08
25.8872	-4.6218e-08
25.903	-4.31857e-08
25.9188	-4.26444e-08
25.9346	-4.43057e-08
25.9503	-4.45424e-08
25.9661	-4.44418e-08
25.9819	-4.39211e-08
25.9977	-4.33707e-08
26.0135	-4.3806e-08
26.0293	-4.41462e-08
26.0451	-4.44813e-08
26.0609	-4.56143e-08
26.0767	-4.73653e-08
26.0925	-4.77507e-08
26.1082	-4.945e-08
26.124	-4.9714e-08
26.1398	-4.74682e-08
26.1556	-4.84044e-08
26.1714	-4.92645e-08
26.1872	-4.94125e-08
26.203	-4.91765e-08
26.2188	-4.82968e-08
26.2346	-4.66793e-08
26.2504	-4.82085e-08
26.2661	-4.89798e-08
26.2819	-4.82495e-08
26.2977	-4.74469e-08
26.3135	-4.77463e-08
26.3293	-4.84046e-08
26.3451	-4.74581e-08
26.3609	-4.65254e-08
26.3767	-4.70472e-08
26.3925	-4.48474e-08
26.4083	-4.42033e-08
26.424	-4.50884e-08
26.4398	-4.33291e-08
26.4556	-4.36313e-08
26.4714	-4.4063e-08
26.4872	-4.3921e-08
26.503	-4.49833e-08
26.5188	-4.56342e-08
26.5346	-4.45119e-08
26.5504	-4.21585e-08
26.5662	-4.04752e-08
26.5819	-4.03825e-08
26.5977	-3.97002e-08
26.6135	-3.87311e-08
26.6293	-3.9476e-08
26.6451	-3.94966e-08
26.6609	-3.64501e-08
26.6767	-3.54848e-08
26.6925	-3.63762e-08
26.7083	-3.70531e-08
26.7241	-3.60791e-08
26.7398	-3.51286e-08
26.7556	-3.56684e-08
26.7714	-3.57299e-08
26.7872	-3.5124e-08
26.803	-3.50241e-08
26.8188	-3.54712e-08
26.8346	-3.42364e-08
26.8504	-3.52016e-08
26.8662	-3.53813e-08
26.882	-3.42308e-08
26.8977	-3.287e-08
26.9135	-3.11414e-08
26.9293	-3.06523e-08
26.9451	-3.15325e-08
26.9609	-3.07833e-08
26.9767	-2.78271e-08
26.9925	-2.67011e-08
27.0083	-2.66733e-08
27.0241	-2.63593e-08
27.0399	-2.4906e-08
27.0556	-2.42118e-08
27.0714	-2.28447e-08
27.0872	-2.32665e-08
27.103	-2.35573e-08
27.1188	-2.07045e-08
27.1346	-1.87085e-08
27.1504	-1.66772e-08
27.1662	-1.63687e-08
27.182	-1.47811e-08
27.1978	-1.31828e-08
27.2135	-1.3087e-08
27.2293	-1.03532e-08
27.2451	-9.1778e-09
27.2609	-8.35662e-09
27.2767	-7.35761e-09
27.2925	-6.97079e-09
27.3083	-4.95166e-09
27.3241	-3.77641e-09
27.3399	-8.16415e-10
27.3557	1.92971e-09
27.3714	2.66393e-09
27.3872	2.35125e-09
27.403	4.47323e-09
27.4188	7.51302e-09
27.4346	1.06489e-08
27.4504	1.44087e-08
27.4662	1.79545e-08
27.482	2.28061e-08
27.4978	2.56615e-08
27.5136	2.69566e-08
27.5293	3.11192e-08
27.5451	3.58279e-08
27.5609	3.90476e-08
27.5767	4.35516e-08
27.5925	5.07224e-08
27.6083	5.66494e-08
27.6241	6.1957e-08
27.6399	6.93781e-08
27.6557	7.67579e-08
27.6715	8.48062e-08
27.6872	9.43217e-08
27.703	1.03729e-07
27.7188	1.13632e-07
27.7346	1.25056e-07
27.7504	1.36475e-07
27.7662	1.49501e-07
27.782	1.61941e-07
27.7978	1.75309e-07
27.8136	1.91936e-07
27.8294	2.10238e-07
27.8451	2.29337e-07
27.8609	2.46804e-07
27.8767	2.67177e-07
27.8925	2.90357e-07
27.9083	3.14349e-07
27.9241	3.40618e-07
27.9399	3.68442e-07
27.9557	3.98227e-07
27.9715	4.29641e-07
27.9873	4.60887e-07
28.003	4.96976e-07
28.0188	5.35814e-07
28.0346	5.74047e-07
28.0504	6.15759e-07
28.0662	6.59054e-07
28.082	7.05919e-07
28.0978	7.52983e-07
28.1136	8.01257e-07
28.1294	8.54074e-07
28.1451	9.07336e-07
28.1609	9.60405e-07
28.1767	1.01692e-06
28.1925	1.0746e-06
28.2083	1.13363e-06
28.2241	1.19353e-06
28.2399	1.25395e-06
28.2557	1.31675e-06
28.2715	1.37973e-06
28.2873	1.4426e-06
28.303	1.50813e-06
28.3188	1.57296e-06
28.3346	1.64093e-06
28.3504	1.70613e-06
28.3662	1.76966e-06
28.382	1.83421e-06
28.3978	1.89868e-06
28.4136	1.9616e-06
28.4294	2.02163e-06
28.4452	2.07988e-06
28.4609	2.1381e-06
28.4767	2.19686e-06
28.4925	2.2516e-06
28.5083	2.30496e-06
28.5241	2.35557e-06
28.5399	2.40486e-06
28.5557	2.45293e-06
28.5715	2.49779e-06
28.5873	2.53915e-06
28.6031	2.57917e-06
28.6188	2.61601e-06
28.6346	2.65067e-06
28.6504	2.68396e-06
28.6662	2.71321e-06
28.682	2.73868e-06
28.6978	2.76117e-06
28.7136	2.78191e-06
28.7294	2.80191e-06
28.7452	2.81727e-06
28.761	2.82798e-06
28.7767	2.83887e-06
28.7925	2.84601e-06
28.8083	2.84975e-06
28.8241	2.8524e-06
28.8399	2.85391e-06
28.8557	2.85411e-06
28.8715	2.85134e-06
28.8873	2.84579e-06
28.9031	2.84021e-06
28.9189	2.83156e-06
28.9346	2.82226e-06
28.9504	2.81195e-06
28.9662	2.79905e-06
28.982	2.78612e-06
28.9978	2.77552e-06
29.0136	2.76136e-06
29.0294	2.74581e-06
29.0452	2.73165e-06
29.061	2.71879e-06
29.0768	2.70637e-06
29.0925	2.69353e-06
29.1083	2.68171e-06
29.1241	2.67077e-06
29.1399	2.66256e-06
29.1557	2.65469e-06
29.1715	2.64504e-06
29.1873	2.63916e-06
29.2031	2.6362e-06
29.2189	2.63277e-06
29.2347	2.63146e-06
29.2504	2.63439e-06
29.2662	2.6375e-06
29.282	2.64427e-06
29.2978	2.65332e-06
29.3136	2.66214e-06
29.3294	2.6743e-06
29.3452	2.69049e-06
29.361	2.70861e-06
29.3768	2.72822e-06
29.3926	2.7516e-06
29.4083	2.77649e-06
29.4241	2.80457e-06
29.4399	2.83837e-06
29.4557	2.87179e-06
29.4715	2.90841e-06
29.4873	2.94803e-06
29.5031	2.99262e-06
29.5189	3.03722e-06
29.5347	3.08647e-06
29.5505	3.13724e-06
29.5662	3.18976e-06
29.582	3.24562e-06
29.5978	3.30161e-06
29.6136	3.36288e-06
29.6294	3.42748e-06
29.6452	3.49272e-06
29.661	3.55808e-06
29.6768	3.62622e-06
29.6926	3.7024e-06
29.7084	3.77781e-06
29.7241	3.8459e-06
29.7399	3.9127e-06
29.7557	3.98665e-06
29.7715	4.0728e-06
29.7873	4.15927e-06
29.8031	4.247e-06
29.8189	4.33754e-06
29.8347	4.43012e-06
29.8505	4.52647e-06
29.8663	4.62132e-06
29.882	4.72024e-06
29.8978	4.82212e-06
29.9136	4.92728e-06
29.9294	5.0321e-06
29.9452	5.14095e-06
29.961	5.25296e-06
29.9768	5.3632e-06
29.9926	5.47607e-06
30.0084	5.58858e-06
30.0242	5.70452e-06
30.0399	5.82766e-06
30.0557	5.95063e-06
30.0715	6.07908e-06
30.0873	6.21282e-06
30.1031	6.34539e-06
30.1189	6.4832e-06
30.1347	6.62413e-06
30.1505	6.76898e-06
30.1663	6.91643e-06
30.1821	7.06881e-06
30.1978	7.22227e-06
30.2136	7.38137e-06
30.2294	7.54756e-06
30.2452	7.7151e-06
30.261	7.88646e-06
30.2768	8.06224e-06
30.2926	8.24612e-06
30.3084	8.43426e-06
30.3242	8.62491e-06
30.34	8.82202e-06
30.3557	9.02621e-06
30.3715	9.24032e-06
30.3873	9.45276e-06
30.4031	9.66824e-06
30.4189	9.88918e-06
30.4347	1.01233e-05
30.4505	1.0371e-05
30.4663	1.06216e-05
30.4821	1.08835e-05
30.4979	1.11537e-05
30.5136	1.14302e-05
30.5294	1.17225e-05
30.5452	1.20213e-05
30.561	1.23346e-05
30.5768	1.26509e-05
30.5926	1.2981e-05
30.6084	1.33329e-05
30.6242	1.36944e-05
30.64	1.40611e-05
30.6558	1.44506e-05
30.6715	1.48489e-05
30.6873	1.52799e-05
30.7031	1.57107e-05
30.7189	1.61693e-05
30.7347	1.66513e-05
30.7505	1.71436e-05
30.7663	1.76697e-05
30.7821	1.82193e-05
30.7979	1.8799e-05
30.8137	1.93954e-05
30.8294	2.00318e-05
30.8452	2.07036e-05
30.861	2.14078e-05
30.8768	2.21487e-05
30.8926	2.29496e-05
30.9084	2.37795e-05
30.9242	2.4652e-05
30.94	2.5586e-05
30.9558	2.65958e-05
30.9716	2.76476e-05
30.9873	2.87649e-05
31.0031	2.99653e-05
31.0189	3.12147e-05
31.0347	3.25711e-05
31.0505	3.40347e-05
31.0663	3.55439e-05
31.0821	3.71966e-05
31.0979	3.88864e-05
31.1137	4.06985e-05
31.1295	4.26372e-05
31.1452	4.47167e-05
31.161	4.69547e-05
[truncated: 19,091 more rows]
[truncated: 16 more columns]

[truncated: 4 more sheets: Suppl. Figure 8 - MIZ1, Suppl. Figure 10, Suppl. Figure 11b, Suppl. Figure 12]
